# Supplementary material for: Transcription Factor Profiling to Predict Recurrence-Free Survival in Breast Cancer: Development and Validation of a Nomogram to Optimize Clinical Management
Source: Front Genet. 2020 Apr 24;11:333. doi: 10.3389/fgene.2020.00333 (PMC7193038; doi:10.3389/fgene.2020.00333)
Supplement: Supplementary file 1 [file Table_1.XLSX]

## Sheet: Sheet1
Table S1. Significantly enriched GO terms based on 69 TFs.
ID	Description	GeneRatio	BgRatio	pvalue	p.adjust	qvalue	geneID	Count
GO:0007050	cell cycle arrest	10/69	231/17913	1.83e-08	2.16e-05	1.6e-05	322/580/7832/144455/4303/3659/4194/5325/6498/6659	10
GO:0044773	mitotic DNA damage checkpoint	7/69	86/17913	3.89e-08	2.16e-05	1.6e-05	7832/144455/4303/4194/5325/6659/7508	7
GO:0000077	DNA damage checkpoint	8/69	133/17913	4.27e-08	2.16e-05	1.6e-05	7832/9575/144455/4303/4194/5325/6659/7508	8
GO:0044774	mitotic DNA integrity checkpoint	7/69	90/17913	5.34e-08	2.16e-05	1.6e-05	7832/144455/4303/4194/5325/6659/7508	7
GO:0031570	DNA integrity checkpoint	8/69	141/17913	6.73e-08	2.17e-05	1.62e-05	7832/9575/144455/4303/4194/5325/6659/7508	8
GO:0071383	cellular response to steroid hormone stimulus	9/69	243/17913	3.74e-07	0.000100736	7.5e-05	9575/8031/10062/8856/9970/2494/9063/5978/6597	9
GO:0043401	steroid hormone mediated signaling pathway	8/69	181/17913	4.6e-07	0.000106079	7.89e-05	9575/8031/10062/8856/9970/2494/9063/6597	8
GO:0071158	positive regulation of cell cycle arrest	6/69	82/17913	7.28e-07	0.000146852	0.000109279	7832/144455/4303/4194/5325/6659	6
GO:0000075	cell cycle checkpoint	8/69	197/17913	8.74e-07	0.000155168	0.000115468	7832/9575/144455/4303/4194/5325/6659/7508	8
GO:0030522	intracellular receptor signaling pathway	9/69	272/17913	9.61e-07	0.000155168	0.000115468	9575/8031/10062/8856/9970/2494/9063/84174/6597	9
GO:0007093	mitotic cell cycle checkpoint	7/69	147/17913	1.53e-06	0.000216755	0.000161298	7832/144455/4303/4194/5325/6659/7508	7
GO:0048545	response to steroid hormone	10/69	375/17913	1.63e-06	0.000216755	0.000161298	9575/2353/8031/10062/8856/9970/2494/9063/5978/6597	10
GO:0009755	hormone-mediated signaling pathway	8/69	216/17913	1.75e-06	0.000216755	0.000161298	9575/8031/10062/8856/9970/2494/9063/6597	8
GO:0006977	DNA damage response, signal transduction by p53 class mediator resulting in cell cycle arrest	5/69	56/17913	2.4e-06	0.000251659	0.000187271	7832/144455/4194/5325/6659	5
GO:0072431	signal transduction involved in mitotic G1 DNA damage checkpoint	5/69	57/17913	2.62e-06	0.000251659	0.000187271	7832/144455/4194/5325/6659	5
GO:1902400	intracellular signal transduction involved in G1 DNA damage checkpoint	5/69	57/17913	2.62e-06	0.000251659	0.000187271	7832/144455/4194/5325/6659	5
GO:0007517	muscle organ development	10/69	403/17913	3.09e-06	0.000251659	0.000187271	7832/1958/1960/2353/2296/4303/2735/688/5077/6909	10
GO:0072413	signal transduction involved in mitotic cell cycle checkpoint	5/69	59/17913	3.12e-06	0.000251659	0.000187271	7832/144455/4194/5325/6659	5
GO:1902402	signal transduction involved in mitotic DNA damage checkpoint	5/69	59/17913	3.12e-06	0.000251659	0.000187271	7832/144455/4194/5325/6659	5
GO:1902403	signal transduction involved in mitotic DNA integrity checkpoint	5/69	59/17913	3.12e-06	0.000251659	0.000187271	7832/144455/4194/5325/6659	5
GO:0071156	regulation of cell cycle arrest	6/69	108/17913	3.68e-06	0.000282663	0.000210343	7832/144455/4303/4194/5325/6659	6
GO:0031571	mitotic G1 DNA damage checkpoint	5/69	63/17913	4.33e-06	0.000303602	0.000225924	7832/144455/4194/5325/6659	5
GO:0044819	mitotic G1/S transition checkpoint	5/69	63/17913	4.33e-06	0.000303602	0.000225924	7832/144455/4194/5325/6659	5
GO:0044783	G1 DNA damage checkpoint	5/69	64/17913	4.68e-06	0.000314671	0.000234161	7832/144455/4194/5325/6659	5
GO:0072401	signal transduction involved in DNA integrity checkpoint	5/69	73/17913	8.97e-06	0.0005571	0.000414564	7832/144455/4194/5325/6659	5
GO:0072422	signal transduction involved in DNA damage checkpoint	5/69	73/17913	8.97e-06	0.0005571	0.000414564	7832/144455/4194/5325/6659	5
GO:0072395	signal transduction involved in cell cycle checkpoint	5/69	74/17913	9.6e-06	0.000573632	0.000426866	7832/144455/4194/5325/6659	5
GO:0045930	negative regulation of mitotic cell cycle	8/69	308/17913	2.35e-05	0.00135278	0.00100667	7832/144455/2296/4303/4194/5325/6659/7508	8
GO:0048568	embryonic organ development	9/69	413/17913	2.81e-05	0.00156598	0.00116532	1749/144455/2019/2296/2735/3202/5013/4087/6909	9
GO:0045023	G0 to G1 transition	4/69	47/17913	3.17e-05	0.00170736	0.00127053	1876/4303/4194/5888	4
GO:0048732	gland development	9/69	422/17913	3.33e-05	0.00173387	0.00129025	1054/144455/2296/2735/3202/4087/6777/6909/29842	9
GO:0072132	mesenchyme morphogenesis	4/69	51/17913	4.4e-05	0.00221676	0.0016496	2296/4194/4087/6909	4
GO:0010948	negative regulation of cell cycle process	8/69	344/17913	5.14e-05	0.00251529	0.00187174	7832/1876/144455/4303/4194/5325/5888/6659	8
GO:0030330	DNA damage response, signal transduction by p53 class mediator	5/69	106/17913	5.49e-05	0.00260574	0.00193906	7832/144455/4194/5325/6659	5
GO:0045787	positive regulation of cell cycle	8/69	373/17913	9.05e-05	0.00417564	0.00310729	7832/144455/4303/2735/4194/5325/6659/6777	8
GO:0035914	skeletal muscle cell differentiation	4/69	63/17913	0.000101183	0.00432024	0.00321489	7832/1958/2353/688	4
GO:0042108	positive regulation of cytokine biosynthetic process	4/69	63/17913	0.000101183	0.00432024	0.00321489	1054/1958/3659/6777	4
GO:1902806	regulation of cell cycle G1/S phase transition	6/69	195/17913	0.000104491	0.00432024	0.00321489	7832/144455/2735/4194/5325/6659	6
GO:0090068	positive regulation of cell cycle process	7/69	283/17913	0.000106591	0.00432024	0.00321489	7832/144455/4303/2735/4194/5325/6659	7
GO:0035270	endocrine system development	5/69	122/17913	0.000107069	0.00432024	0.00321489	9575/2735/3202/4087/6659	5
GO:2000134	negative regulation of G1/S transition of mitotic cell cycle	5/69	124/17913	0.000115607	0.00455096	0.00338659	7832/144455/4194/5325/6659	5
GO:0044843	cell cycle G1/S phase transition	7/69	288/17913	0.000118837	0.00456673	0.00339831	7832/1876/144455/2735/4194/5325/6659	7
GO:1902807	negative regulation of cell cycle G1/S phase transition	5/69	130/17913	0.000144383	0.00541939	0.00403282	7832/144455/4194/5325/6659	5
GO:0042770	signal transduction in response to DNA damage	5/69	131/17913	0.000149667	0.00549008	0.00408542	7832/144455/4194/5325/6659	5
GO:0048565	digestive tract development	5/69	132/17913	0.000155099	0.00556289	0.0041396	2735/3202/688/4087/6909	5
GO:0031016	pancreas development	4/69	75/17913	0.000199419	0.00699701	0.0052068	9575/2494/4087/6659	4
GO:1902895	positive regulation of pri-miRNA transcription by RNA polymerase II	3/69	30/17913	0.000206126	0.00707846	0.00526741	2353/688/6597	3
GO:0055123	digestive system development	5/69	143/17913	0.00022534	0.00757705	0.00563844	2735/3202/688/4087/6909	5
GO:0016569	covalent chromatin modification	8/69	433/17913	0.000251446	0.00828233	0.00616326	322/9575/1788/1810/2005/5978/29128/11091	8
GO:0006352	DNA-templated transcription, initiation	6/69	231/17913	0.000262307	0.00846726	0.00630088	10062/8856/9970/2494/25885/6597	6
GO:1901991	negative regulation of mitotic cell cycle phase transition	6/69	235/17913	0.000287614	0.00910212	0.00677332	7832/144455/4303/4194/5325/6659	6
GO:0048872	homeostasis of number of cells	6/69	241/17913	0.000329133	0.0102158	0.00760205	1054/3202/10661/6498/6777/1831	6
GO:0033144	negative regulation of intracellular steroid hormone receptor signaling pathway	3/69	36/17913	0.000356553	0.010858	0.00807997	9575/9063/6597	3
GO:0008207	C21-steroid hormone metabolic process	3/69	37/17913	0.000386946	0.0115654	0.00860634	1958/5978/6777	3
GO:1901987	regulation of cell cycle phase transition	8/69	464/17913	0.00039961	0.0117267	0.00872641	7832/144455/4303/2735/4194/5325/6659/7508	8
GO:0018394	peptidyl-lysine acetylation	5/69	164/17913	0.000423949	0.0122188	0.0090926	322/9575/1810/6659/11091	5
GO:1901988	negative regulation of cell cycle phase transition	6/69	254/17913	0.000435219	0.0123236	0.00917055	7832/144455/4303/4194/5325/6659	6
GO:1902893	regulation of pri-miRNA transcription by RNA polymerase II	3/69	40/17913	0.000487976	0.0135792	0.0101049	2353/688/6597	3
GO:0070317	negative regulation of G0 to G1 transition	3/69	41/17913	0.000525053	0.0143555	0.0106826	1876/4303/5888	3
GO:0072331	signal transduction by p53 class mediator	6/69	264/17913	0.000533663	0.0143555	0.0106826	580/7832/144455/4194/5325/6659	6
GO:0000082	G1/S transition of mitotic cell cycle	6/69	269/17913	0.000588978	0.0151337	0.0112617	7832/1876/144455/4194/5325/6659	6
GO:0014706	striated muscle tissue development	7/69	376/17913	0.000598736	0.0151337	0.0112617	7832/1958/2353/2296/2735/688/6909	7
GO:0018205	peptidyl-lysine modification	7/69	376/17913	0.000598736	0.0151337	0.0112617	322/9575/1810/1958/9063/6659/11091	7
GO:2000045	regulation of G1/S transition of mitotic cell cycle	5/69	177/17913	0.000600098	0.0151337	0.0112617	7832/144455/4194/5325/6659	5
GO:0045647	negative regulation of erythrocyte differentiation	2/69	10/17913	0.000645047	0.016017	0.011919	3202/6777	2
GO:0048562	embryonic organ morphogenesis	6/69	276/17913	0.000673802	0.0161572	0.0120233	1749/2735/3202/5013/4087/6909	6
GO:0009952	anterior/posterior pattern specification	5/69	182/17913	0.000680723	0.0161572	0.0120233	7832/2019/2296/5013/4087	5
GO:1903708	positive regulation of hemopoiesis	5/69	182/17913	0.000680723	0.0161572	0.0120233	1960/2353/2296/3202/6777	5
GO:0070316	regulation of G0 to G1 transition	3/69	45/17913	0.00069127	0.0161697	0.0120326	1876/4303/5888	3
GO:0061614	pri-miRNA transcription by RNA polymerase II	3/69	46/17913	0.000737466	0.0169239	0.0125939	2353/688/6597	3
GO:0002065	columnar/cuboidal epithelial cell differentiation	4/69	106/17913	0.000745253	0.0169239	0.0125939	9575/3202/688/6659	4
GO:0060537	muscle tissue development	7/69	392/17913	0.000765392	0.0169239	0.0125939	7832/1958/2353/2296/2735/688/6909	7
GO:0022037	metencephalon development	4/69	107/17913	0.000771965	0.0169239	0.0125939	2019/2296/2735/5013	4
GO:0010870	positive regulation of receptor biosynthetic process	2/69	11/17913	0.000786429	0.0169239	0.0125939	3202/10062	2
GO:0060379	cardiac muscle cell myoblast differentiation	2/69	11/17913	0.000786429	0.0169239	0.0125939	5978/6909	2
GO:0042035	regulation of cytokine biosynthetic process	4/69	110/17913	0.00085616	0.0181821	0.0135302	1054/1958/3659/6777	4
GO:0030218	erythrocyte differentiation	4/69	112/17913	0.000915766	0.0191954	0.0142842	1054/3202/10661/6777	4
GO:0006473	protein acetylation	5/69	195/17913	0.000928324	0.0192092	0.0142944	322/9575/1810/6659/11091	5
GO:0003207	cardiac chamber formation	2/69	12/17913	0.000941367	0.0192325	0.0143118	6659/6909	2
GO:0007389	pattern specification process	7/69	408/17913	0.000966917	0.0195076	0.0145165	7832/2019/2296/2735/5013/4087/6909	7
GO:0060576	intestinal epithelial cell development	2/69	13/17913	0.00110976	0.0221129	0.0164553	3202/688	2
GO:0050792	regulation of viral process	5/69	204/17913	0.00113532	0.0222439	0.0165527	3609/25920/2494/5978/6597	5
GO:0016570	histone modification	7/69	420/17913	0.00114389	0.0222439	0.0165527	322/9575/1810/2005/5978/29128/11091	7
GO:0034101	erythrocyte homeostasis	4/69	120/17913	0.00118361	0.0224747	0.0167244	1054/3202/10661/6777	4
GO:0042089	cytokine biosynthetic process	4/69	120/17913	0.00118361	0.0224747	0.0167244	1054/1958/3659/6777	4
GO:0042107	cytokine metabolic process	4/69	121/17913	0.00122055	0.0225408	0.0167737	1054/1958/3659/6777	4
GO:0071214	cellular response to abiotic stimulus	6/69	310/17913	0.00122899	0.0225408	0.0167737	9575/1958/3659/5888/5978/7508	6
GO:0104004	cellular response to environmental stimulus	6/69	310/17913	0.00122899	0.0225408	0.0167737	9575/1958/3659/5888/5978/7508	6
GO:0002066	columnar/cuboidal epithelial cell development	3/69	55/17913	0.00124339	0.0225486	0.0167795	9575/3202/688	3
GO:1901990	regulation of mitotic cell cycle phase transition	7/69	428/17913	0.00127539	0.0228719	0.0170201	7832/144455/4303/4194/5325/6659/7508	7
GO:1901214	regulation of neuron death	6/69	313/17913	0.00129104	0.0228982	0.0170396	7832/1958/2019/2353/5966/5978	6
GO:0003002	regionalization	6/69	318/17913	0.00139976	0.0242926	0.0180773	7832/2019/2296/2735/5013/4087	6
GO:0007568	aging	6/69	318/17913	0.00139976	0.0242926	0.0180773	1788/2353/4303/5933/6909/29842	6
GO:0030521	androgen receptor signaling pathway	3/69	58/17913	0.0014504	0.0244815	0.0182178	8031/9063/6597	3
GO:0008202	steroid metabolic process	6/69	321/17913	0.00146828	0.0244815	0.0182178	1958/8856/2494/5978/6777/29842	6
GO:0010566	regulation of ketone biosynthetic process	2/69	15/17913	0.00148649	0.0244815	0.0182178	1958/5978	2
GO:0046629	gamma-delta T cell activation	2/69	15/17913	0.00148649	0.0244815	0.0182178	1960/6777	2
GO:0060766	negative regulation of androgen receptor signaling pathway	2/69	15/17913	0.00148649	0.0244815	0.0182178	9063/6597	2
GO:0030518	intracellular steroid hormone receptor signaling pathway	4/69	129/17913	0.00154572	0.0252	0.0187525	9575/8031/9063/6597	4
GO:0030098	lymphocyte differentiation	6/69	325/17913	0.00156358	0.0252362	0.0187794	1054/1958/1960/3659/6659/6777	6
GO:0002260	lymphocyte homeostasis	3/69	60/17913	0.00159972	0.0255638	0.0190232	6498/6777/1831	3
GO:0051054	positive regulation of DNA metabolic process	5/69	222/17913	0.00164962	0.0261028	0.0194243	322/1054/144455/2735/5888	5
GO:0002070	epithelial cell maturation	2/69	16/17913	0.00169462	0.0262992	0.0195704	3202/29842	2
GO:0042448	progesterone metabolic process	2/69	16/17913	0.00169462	0.0262992	0.0195704	1958/6777	2
GO:0048339	paraxial mesoderm development	2/69	17/17913	0.0019158	0.0293328	0.0218279	2296/4087	2
GO:0046782	regulation of viral transcription	3/69	64/17913	0.00192644	0.0293328	0.0218279	25920/5978/6597	3
GO:0043903	regulation of symbiosis, encompassing mutualism through parasitism	5/69	232/17913	0.00200028	0.0301724	0.0224527	3609/25920/2494/5978/6597	5
GO:0043543	protein acylation	5/69	233/17913	0.00203812	0.0304586	0.0226656	322/9575/1810/6659/11091	5
GO:0030217	T cell differentiation	5/69	234/17913	0.00207648	0.0307472	0.0228804	1958/1960/3659/6659/6777	5
GO:1903706	regulation of hemopoiesis	7/69	468/17913	0.00212102	0.0311211	0.0231587	1960/2353/2296/3202/3659/6777/11091	7
GO:0070997	neuron death	6/69	347/17913	0.00217491	0.0316244	0.0235332	7832/1958/2019/2353/5966/5978	6
GO:0048863	stem cell differentiation	5/69	237/17913	0.00219474	0.0316278	0.0235357	2296/4303/25920/5978/6909	5
GO:0060038	cardiac muscle cell proliferation	3/69	68/17913	0.00229196	0.0327057	0.0243379	2296/2735/6909	3
GO:0010212	response to ionizing radiation	4/69	144/17913	0.00231007	0.0327057	0.0243379	9575/1788/1958/5888	4
GO:0002262	myeloid cell homeostasis	4/69	145/17913	0.00236879	0.0329381	0.0245108	1054/3202/10661/6777	4
GO:0071479	cellular response to ionizing radiation	3/69	69/17913	0.00238958	0.0329381	0.0245108	9575/1958/5888	3
GO:0001501	skeletal system development	7/69	479/17913	0.00241645	0.0329381	0.0245108	1749/2019/2296/3202/4087/6659/11091	7
GO:0035107	appendage morphogenesis	4/69	146/17913	0.00242852	0.0329381	0.0245108	1749/2019/6659/6909	4
GO:0035108	limb morphogenesis	4/69	146/17913	0.00242852	0.0329381	0.0245108	1749/2019/6659/6909	4
GO:0002521	leukocyte differentiation	7/69	485/17913	0.00259049	0.0348421	0.0259276	1054/1958/1960/2353/3659/6659/6777	7
GO:0010002	cardioblast differentiation	2/69	20/17913	0.00265659	0.0351147	0.0261305	5978/6909	2
GO:0010869	regulation of receptor biosynthetic process	2/69	20/17913	0.00265659	0.0351147	0.0261305	3202/10062	2
GO:0030902	hindbrain development	4/69	150/17913	0.00267786	0.0351147	0.0261305	2019/2296/2735/5013	4
GO:0035019	somatic stem cell population maintenance	3/69	72/17913	0.00269778	0.0351147	0.0261305	5978/4087/6659	3
GO:0016573	histone acetylation	4/69	151/17913	0.00274283	0.0354155	0.0263543	322/9575/1810/11091	4
GO:0003283	atrial septum development	2/69	21/17913	0.00292895	0.0369322	0.027483	4194/6659	2
GO:0060575	intestinal epithelial cell differentiation	2/69	21/17913	0.00292895	0.0369322	0.027483	3202/688	2
GO:2000737	negative regulation of stem cell differentiation	2/69	21/17913	0.00292895	0.0369322	0.027483	25920/5978	2
GO:0007519	skeletal muscle tissue development	4/69	156/17913	0.00308401	0.0382891	0.0284927	7832/1958/2353/688	4
GO:0018393	internal peptidyl-lysine acetylation	4/69	156/17913	0.00308401	0.0382891	0.0284927	322/9575/1810/11091	4
GO:0048844	artery morphogenesis	3/69	76/17913	0.00314533	0.0386974	0.0287966	2296/6659/6909	3
GO:0060485	mesenchyme development	5/69	258/17913	0.00316485	0.0386974	0.0287966	2296/3202/4194/4087/6909	5
GO:0000715	nucleotide-excision repair, DNA damage recognition	2/69	22/17913	0.00321385	0.0390012	0.0290226	10987/7508	2
GO:0006260	DNA replication	5/69	260/17913	0.00327108	0.0391076	0.0291018	580/144455/2735/4784/5888	5
GO:0016579	protein deubiquitination	5/69	260/17913	0.00327108	0.0391076	0.0291018	580/10987/4303/4194/4087	5
GO:0033143	regulation of intracellular steroid hormone receptor signaling pathway	3/69	78/17913	0.00338517	0.040174	0.0298954	9575/9063/6597	3
GO:0006475	internal protein amino acid acetylation	4/69	161/17913	0.00345313	0.0406814	0.030273	322/9575/1810/11091	4
GO:0060538	skeletal muscle organ development	4/69	165/17913	0.00376928	0.0440496	0.0327793	7832/1958/2353/688	4
GO:0003181	atrioventricular valve morphogenesis	2/69	24/17913	0.0038209	0.0440496	0.0327793	4194/6659	2
GO:0032800	receptor biosynthetic process	2/69	24/17913	0.0038209	0.0440496	0.0327793	3202/10062	2
GO:0014855	striated muscle cell proliferation	3/69	82/17913	0.00389777	0.044617	0.0332016	2296/2735/6909	3
GO:0070646	protein modification by small protein removal	5/69	273/17913	0.00402541	0.0457536	0.0340474	580/10987/4303/4194/4087	5
GO:0001776	leukocyte homeostasis	3/69	84/17913	0.00417083	0.0469789	0.0349592	6498/6777/1831	3
GO:0003205	cardiac chamber development	4/69	170/17913	0.00419142	0.0469789	0.0349592	2296/4194/6659/6909	4
GO:0071478	cellular response to radiation	4/69	173/17913	0.00445948	0.0489269	0.0364088	9575/1958/5888/7508	4
GO:0003171	atrioventricular valve development	2/69	26/17913	0.00447698	0.0489269	0.0364088	4194/6659	2
GO:0006700	C21-steroid hormone biosynthetic process	2/69	26/17913	0.00447698	0.0489269	0.0364088	1958/5978	2
GO:0019216	regulation of lipid metabolic process	6/69	402/17913	0.00448648	0.0489269	0.0364088	1958/10062/5933/5978/84174/6777	6
GO:0060021	roof of mouth development	3/69	87/17913	0.00460178	0.0495833	0.0368972	1749/4087/6909	3
GO:0048736	appendage development	4/69	176/17913	0.00473888	0.0495833	0.0368972	1749/2019/6659/6909	4
GO:0060173	limb development	4/69	176/17913	0.00473888	0.0495833	0.0368972	1749/2019/6659/6909	4
GO:0001958	endochondral ossification	2/69	27/17913	0.00482316	0.0495833	0.0368972	1749/2296	2
GO:0035902	response to immobilization stress	2/69	27/17913	0.00482316	0.0495833	0.0368972	2353/4303	2
GO:0036075	replacement ossification	2/69	27/17913	0.00482316	0.0495833	0.0368972	1749/2296	2
GO:0043921	modulation by host of viral transcription	2/69	27/17913	0.00482316	0.0495833	0.0368972	5978/6597	2
GO:0046885	regulation of hormone biosynthetic process	2/69	27/17913	0.00482316	0.0495833	0.0368972	1958/5978	2
GO:0052472	modulation by host of symbiont transcription	2/69	27/17913	0.00482316	0.0495833	0.0368972	5978/6597	2
GO:0009953	dorsal/ventral pattern formation	3/69	89/17913	0.00490351	0.0500436	0.0372397	2019/2735/4087	3
GO:0006367	transcription initiation from RNA polymerase II promoter	4/69	178/17913	0.00493156	0.0500436	0.0372397	10062/8856/9970/2494	4
GO:0048511	rhythmic process	5/69	287/17913	0.00496927	0.0500436	0.0372397	9575/1958/1960/10062/6777	5
GO:0030099	myeloid cell differentiation	6/69	411/17913	0.00499195	0.0500436	0.0372397	1054/2353/3202/10661/6777/11091	6
GO:0035265	organ growth	4/69	179/17913	0.00502985	0.0500909	0.037275	2296/2735/4087/6909	4
GO:0045639	positive regulation of myeloid cell differentiation	3/69	90/17913	0.00505875	0.0500909	0.037275	2353/3202/6777	3
GO:0052312	modulation of transcription in other organism involved in symbiotic interaction	2/69	28/17913	0.0051813	0.0501198	0.0372965	5978/6597	2
GO:0060765	regulation of androgen receptor signaling pathway	2/69	28/17913	0.0051813	0.0501198	0.0372965	9063/6597	2
GO:0060333	interferon-gamma-mediated signaling pathway	3/69	91/17913	0.00521693	0.0501198	0.0372965	3659/3660/10062	3
GO:0060337	type I interferon signaling pathway	3/69	91/17913	0.00521693	0.0501198	0.0372965	1958/3659/3660	3
GO:0071357	cellular response to type I interferon	3/69	91/17913	0.00521693	0.0501198	0.0372965	1958/3659/3660	3
GO:2001022	positive regulation of response to DNA damage stimulus	3/69	92/17913	0.00537807	0.0513622	0.038221	322/1054/6498	3
GO:1901216	positive regulation of neuron death	3/69	93/17913	0.00554218	0.0523967	0.0389908	1958/2353/5978	3
GO:0000083	regulation of transcription involved in G1/S transition of mitotic cell cycle	2/69	29/17913	0.00555133	0.0523967	0.0389908	1876/144455	2
GO:0034340	response to type I interferon	3/69	95/17913	0.00587938	0.0551704	0.0410549	1958/3659/3660	3
GO:0038111	interleukin-7-mediated signaling pathway	2/69	30/17913	0.00593313	0.055353	0.0411907	6597/6777	2
GO:0009749	response to glucose	4/69	190/17913	0.00619913	0.0575023	0.0427901	1958/4087/6597/6659	4
GO:0021549	cerebellum development	3/69	98/17913	0.00640781	0.0590983	0.0439778	2019/2296/2735	3
GO:0009314	response to radiation	6/69	435/17913	0.00654467	0.0593631	0.0441748	9575/1788/1958/2353/5888/7508	6
GO:0007565	female pregnancy	4/69	193/17913	0.00654686	0.0593631	0.0441748	2353/10661/6777/29842	4
GO:0060541	respiratory system development	4/69	193/17913	0.00654686	0.0593631	0.0441748	1749/2735/3202/4087	4
GO:0009954	proximal/distal pattern formation	2/69	32/17913	0.00673169	0.0605093	0.0450278	2019/2735	2
GO:0060840	artery development	3/69	100/17913	0.00677535	0.0605093	0.0450278	2296/6659/6909	3
GO:0009746	response to hexose	4/69	195/17913	0.00678574	0.0605093	0.0450278	1958/4087/6597/6659	4
GO:0042110	T cell activation	6/69	443/17913	0.00713297	0.0632561	0.0470718	1958/1960/3659/84174/6659/6777	6
GO:0002064	epithelial cell development	4/69	199/17913	0.00728072	0.0639393	0.0475802	9575/3202/688/29842	4
GO:0048524	positive regulation of viral process	3/69	103/17913	0.0073498	0.0639393	0.0475802	25920/2494/6597	3
GO:0009612	response to mechanical stimulus	4/69	200/17913	0.00740809	0.0639393	0.0475802	7832/2353/3659/7508	4
GO:0030073	insulin secretion	4/69	200/17913	0.00740809	0.0639393	0.0475802	9575/5978/4087/6659	4
GO:0034284	response to monosaccharide	4/69	200/17913	0.00740809	0.0639393	0.0475802	1958/4087/6597/6659	4
GO:0007623	circadian rhythm	4/69	201/17913	0.00753692	0.0643583	0.047892	9575/1958/1960/10062	4
GO:2001020	regulation of response to DNA damage stimulus	4/69	201/17913	0.00753692	0.0643583	0.047892	322/1054/5888/6498	4
GO:0035909	aorta morphogenesis	2/69	34/17913	0.00757625	0.0643583	0.047892	6659/6909	2
GO:0002683	negative regulation of immune system process	6/69	451/17913	0.00775884	0.0653389	0.0486218	3202/3659/10062/84174/6777/1831	6
GO:0048705	skeletal system morphogenesis	4/69	204/17913	0.0079323	0.0653389	0.0486218	1749/2296/3202/4087	4
GO:0055017	cardiac muscle tissue growth	3/69	106/17913	0.0079523	0.0653389	0.0486218	2296/2735/6909	3
GO:0003203	endocardial cushion morphogenesis	2/69	35/17913	0.00801556	0.0653389	0.0486218	4194/6909	2
GO:0003230	cardiac atrium development	2/69	35/17913	0.00801556	0.0653389	0.0486218	4194/6659	2
GO:0006361	transcription initiation from RNA polymerase I promoter	2/69	35/17913	0.00801556	0.0653389	0.0486218	25885/6597	2
GO:0045740	positive regulation of DNA replication	2/69	35/17913	0.00801556	0.0653389	0.0486218	144455/2735	2
GO:0110111	negative regulation of animal organ morphogenesis	2/69	35/17913	0.00801556	0.0653389	0.0486218	2296/6909	2
GO:0007178	transmembrane receptor protein serine/threonine kinase signaling pathway	5/69	323/17913	0.00810297	0.0657196	0.048905	1749/1958/2353/6498/4087	5
GO:0001655	urogenital system development	5/69	324/17913	0.00820585	0.0662212	0.0492783	1958/2296/2735/4087/6659	5
GO:1901215	negative regulation of neuron death	4/69	207/17913	0.0083411	0.0669778	0.0498413	7832/2019/5966/5978	4
GO:0042181	ketone biosynthetic process	2/69	37/17913	0.00892775	0.0709822	0.0528212	1958/5978	2
GO:0043029	T cell homeostasis	2/69	37/17913	0.00892775	0.0709822	0.0528212	6777/1831	2
GO:0046620	regulation of organ growth	3/69	111/17913	0.00901966	0.0713615	0.0531034	2296/2735/6909	3
GO:0006282	regulation of DNA repair	3/69	112/17913	0.00924271	0.0724162	0.0538882	322/1054/5888	3
GO:0060419	heart growth	3/69	112/17913	0.00924271	0.0724162	0.0538882	2296/2735/6909	3
GO:0032350	regulation of hormone metabolic process	2/69	38/17913	0.00940046	0.0732964	0.0545432	1958/5978	2
GO:0003279	cardiac septum development	3/69	113/17913	0.00946896	0.0734755	0.0546766	4194/6659/6909	3
GO:0060045	positive regulation of cardiac muscle cell proliferation	2/69	39/17913	0.00988413	0.0759666	0.0565303	2735/6909	2
GO:2000826	regulation of heart morphogenesis	2/69	39/17913	0.00988413	0.0759666	0.0565303	2296/6909	2
GO:0030111	regulation of Wnt signaling pathway	5/69	341/17913	0.0100967	0.0772328	0.0574725	1749/1958/2735/6597/6659	5
GO:2000736	regulation of stem cell differentiation	3/69	116/17913	0.0101671	0.0774043	0.0576001	2296/25920/5978	3
GO:0034754	cellular hormone metabolic process	3/69	117/17913	0.0104063	0.0788534	0.0586785	1958/5978/6777	3
GO:0050434	positive regulation of viral transcription	2/69	41/17913	0.010884	0.0812204	0.0604399	25920/6597	2
GO:0098760	response to interleukin-7	2/69	41/17913	0.010884	0.0812204	0.0604399	6597/6777	2
GO:0098761	cellular response to interleukin-7	2/69	41/17913	0.010884	0.0812204	0.0604399	6597/6777	2
GO:0009743	response to carbohydrate	4/69	224/17913	0.01092	0.0812204	0.0604399	1958/4087/6597/6659	4
GO:0044706	multi-multicellular organism process	4/69	225/17913	0.0110859	0.0820766	0.0610771	2353/10661/6777/29842	4
GO:1901652	response to peptide	6/69	491/17913	0.0114973	0.0847334	0.063054	7832/1958/4303/10661/688/6777	6
GO:0030326	embryonic limb morphogenesis	3/69	123/17913	0.0119102	0.0859354	0.0639485	1749/2019/6909	3
GO:0035113	embryonic appendage morphogenesis	3/69	123/17913	0.0119102	0.0859354	0.0639485	1749/2019/6909	3
GO:0031018	endocrine pancreas development	2/69	43/17913	0.0119266	0.0859354	0.0639485	9575/6659	2
GO:0051602	response to electrical stimulus	2/69	43/17913	0.0119266	0.0859354	0.0639485	7832/5978	2
GO:0071364	cellular response to epidermal growth factor stimulus	2/69	43/17913	0.0119266	0.0859354	0.0639485	2296/6777	2
GO:0019218	regulation of steroid metabolic process	3/69	124/17913	0.0121724	0.0873163	0.0649762	1958/5978/6777	3
GO:0097305	response to alcohol	4/69	232/17913	0.0122936	0.0877959	0.065333	1788/2353/5888/4087	4
GO:0002067	glandular epithelial cell differentiation	2/69	45/17913	0.0130113	0.0917039	0.0682412	9575/3202	2
GO:0003197	endocardial cushion development	2/69	45/17913	0.0130113	0.0917039	0.0682412	4194/6909	2
GO:0032570	response to progesterone	2/69	45/17913	0.0130113	0.0917039	0.0682412	2353/10062	2
GO:0003206	cardiac chamber morphogenesis	3/69	129/17913	0.0135329	0.0949659	0.0706686	2296/6659/6909	3
GO:0001889	liver development	3/69	130/17913	0.013815	0.096228	0.0716077	1054/144455/2735	3
GO:0050678	regulation of epithelial cell proliferation	5/69	369/17913	0.013832	0.096228	0.0716077	1749/1960/2735/3202/29128	5
GO:0030072	peptide hormone secretion	4/69	241/17913	0.0139664	0.096277	0.0716442	9575/5978/4087/6659	4
GO:0042180	cellular ketone metabolic process	4/69	241/17913	0.0139664	0.096277	0.0716442	1958/10062/5978/6777	4
GO:0003231	cardiac ventricle development	3/69	131/17913	0.0141005	0.096277	0.0716442	2296/4194/6659	3
GO:0045646	regulation of erythrocyte differentiation	2/69	47/17913	0.0141373	0.096277	0.0716442	3202/6777	2
GO:0070849	response to epidermal growth factor	2/69	47/17913	0.0141373	0.096277	0.0716442	2296/6777	2
GO:0061008	hepaticobiliary system development	3/69	133/17913	0.0146815	0.0989629	0.0736429	1054/144455/2735	3
GO:0032648	regulation of interferon-beta production	2/69	48/17913	0.0147157	0.0989629	0.0736429	3659/5966	2
GO:0048546	digestive tract morphogenesis	2/69	48/17913	0.0147157	0.0989629	0.0736429	2735/4087	2
GO:0030509	BMP signaling pathway	3/69	134/17913	0.014977	0.100302	0.0746397	1749/1958/4087	3
GO:0035272	exocrine system development	2/69	49/17913	0.0153041	0.101233	0.075332	2296/29842	2
GO:0055023	positive regulation of cardiac muscle tissue growth	2/69	49/17913	0.0153041	0.101233	0.075332	2735/6909	2
GO:0060395	SMAD protein signal transduction	2/69	49/17913	0.0153041	0.101233	0.075332	2353/4087	2
GO:0003007	heart morphogenesis	4/69	249/17913	0.0155694	0.102568	0.0763254	2296/4194/6659/6909	4
GO:0045637	regulation of myeloid cell differentiation	4/69	250/17913	0.0157777	0.103079	0.0767059	2353/3202/6777/11091	4
GO:0002931	response to ischemia	2/69	50/17913	0.0159025	0.103079	0.0767059	1958/5978	2
GO:0010718	positive regulation of epithelial to mesenchymal transition	2/69	50/17913	0.0159025	0.103079	0.0767059	2296/4087	2
GO:0032608	interferon-beta production	2/69	50/17913	0.0159025	0.103079	0.0767059	3659/5966	2
GO:0030879	mammary gland development	3/69	138/17913	0.0161928	0.10454	0.0777934	3202/6777/6909	3
GO:0045580	regulation of T cell differentiation	3/69	139/17913	0.0165051	0.106133	0.0789782	1960/3659/6777	3
GO:0003179	heart valve morphogenesis	2/69	52/17913	0.0171291	0.109274	0.0813158	4194/6659	2
GO:0060350	endochondral bone morphogenesis	2/69	52/17913	0.0171291	0.109274	0.0813158	1749/2296	2
GO:0051091	positive regulation of DNA-binding transcription factor activity	4/69	257/17913	0.0172844	0.109831	0.0817304	1054/9575/10987/6597	4
GO:0007612	learning	3/69	142/17913	0.0174626	0.110528	0.082249	7832/2019/2353	3
GO:0060421	positive regulation of heart growth	2/69	53/17913	0.017757	0.111715	0.0831321	2735/6909	2
GO:1902107	positive regulation of leukocyte differentiation	3/69	143/17913	0.0177885	0.111715	0.0831321	1960/2353/6777	3
GO:0000380	alternative mRNA splicing, via spliceosome	2/69	54/17913	0.0183946	0.115073	0.0856315	5978/6426	2
GO:0060828	regulation of canonical Wnt signaling pathway	4/69	264/17913	0.0188786	0.117645	0.0875452	1749/1958/2735/6659	4
GO:0071772	response to BMP	3/69	147/17913	0.0191262	0.118275	0.0880139	1749/1958/4087	3
GO:0071773	cellular response to BMP stimulus	3/69	147/17913	0.0191262	0.118275	0.0880139	1749/1958/4087	3
GO:0045927	positive regulation of growth	4/69	266/17913	0.0193503	0.119204	0.0887052	2735/6777/6909/29842	4
GO:0051052	regulation of DNA metabolic process	5/69	403/17913	0.0195032	0.119689	0.089066	322/1054/144455/2735/5888	5
GO:1902105	regulation of leukocyte differentiation	4/69	267/17913	0.0195889	0.11976	0.0891187	1960/2353/3659/6777	4
GO:0035264	multicellular organism growth	3/69	149/17913	0.0198155	0.120688	0.0898093	2019/3202/6777	3
GO:0009410	response to xenobiotic stimulus	4/69	270/17913	0.0203156	0.122644	0.0912654	1788/1958/8856/6777	4
GO:0035904	aorta development	2/69	57/17913	0.0203647	0.122644	0.0912654	6659/6909	2
GO:0044786	cell cycle DNA replication	2/69	57/17913	0.0203647	0.122644	0.0912654	144455/5888	2
GO:0043900	regulation of multi-organism process	5/69	408/17913	0.0204491	0.122655	0.091273	3609/25920/2494/5978/6597	5
GO:0030856	regulation of epithelial cell differentiation	3/69	151/17913	0.0205184	0.122655	0.091273	9575/2296/6777	3
GO:1903707	negative regulation of hemopoiesis	3/69	152/17913	0.020875	0.124326	0.0925164	3202/3659/6777	3
GO:0043966	histone H3 acetylation	2/69	58/17913	0.0210403	0.124392	0.0925658	1810/11091	2
GO:0060043	regulation of cardiac muscle cell proliferation	2/69	58/17913	0.0210403	0.124392	0.0925658	2735/6909	2
GO:0071346	cellular response to interferon-gamma	3/69	153/17913	0.021235	0.125085	0.0930814	3659/3660/10062	3
GO:0042267	natural killer cell mediated cytotoxicity	2/69	59/17913	0.021725	0.127131	0.0946041	1054/6777	2
GO:0001822	kidney development	4/69	276/17913	0.0218186	0.127131	0.0946041	1958/2296/4087/6659	4
GO:0043414	macromolecule methylation	4/69	276/17913	0.0218186	0.127131	0.0946041	7832/1788/2353/11091	4
GO:0002244	hematopoietic progenitor cell differentiation	3/69	158/17913	0.0230861	0.131405	0.0977847	2296/5978/6659	3
GO:0019827	stem cell population maintenance	3/69	158/17913	0.0230861	0.131405	0.0977847	5978/4087/6659	3
GO:0003170	heart valve development	2/69	61/17913	0.0231221	0.131405	0.0977847	4194/6659	2
GO:0016575	histone deacetylation	2/69	61/17913	0.0231221	0.131405	0.0977847	2005/5978	2
GO:0032835	glomerulus development	2/69	61/17913	0.0231221	0.131405	0.0977847	1958/2296	2
GO:0032922	circadian regulation of gene expression	2/69	61/17913	0.0231221	0.131405	0.0977847	9575/1958	2
GO:0043388	positive regulation of DNA binding	2/69	61/17913	0.0231221	0.131405	0.0977847	1054/2296	2
GO:0006360	transcription by RNA polymerase I	2/69	62/17913	0.0238342	0.133417	0.0992817	25885/6597	2
GO:0043550	regulation of lipid kinase activity	2/69	62/17913	0.0238342	0.133417	0.0992817	5933/84174	2
GO:0045739	positive regulation of DNA repair	2/69	62/17913	0.0238342	0.133417	0.0992817	322/1054	2
GO:0098727	maintenance of cell number	3/69	160/17913	0.0238504	0.133417	0.0992817	5978/4087/6659	3
GO:0050673	epithelial cell proliferation	5/69	425/17913	0.0238894	0.133417	0.0992817	1749/1960/2735/3202/29128	5
GO:0048608	reproductive structure development	5/69	426/17913	0.0241027	0.134144	0.0998229	144455/2296/2735/8031/6777	5
GO:0002228	natural killer cell mediated immunity	2/69	63/17913	0.0245553	0.135264	0.100656	1054/6777	2
GO:0043967	histone H4 acetylation	2/69	63/17913	0.0245553	0.135264	0.100656	322/11091	2
GO:0055025	positive regulation of cardiac muscle tissue development	2/69	63/17913	0.0245553	0.135264	0.100656	2735/6909	2
GO:0051090	regulation of DNA-binding transcription factor activity	5/69	429/17913	0.0247502	0.135413	0.100767	1054/9575/10987/2353/6597	5
GO:0061458	reproductive system development	5/69	429/17913	0.0247502	0.135413	0.100767	144455/2296/2735/8031/6777	5
GO:0002695	negative regulation of leukocyte activation	3/69	163/17913	0.0250225	0.13644	0.101532	3659/10062/84174	3
GO:0019915	lipid storage	2/69	64/17913	0.0252853	0.13676	0.101769	10062/6777	2
GO:0046622	positive regulation of organ growth	2/69	64/17913	0.0252853	0.13676	0.101769	2735/6909	2
GO:0045619	regulation of lymphocyte differentiation	3/69	164/17913	0.02542	0.13676	0.101769	1960/3659/6777	3
GO:0071466	cellular response to xenobiotic stimulus	3/69	164/17913	0.02542	0.13676	0.101769	1958/8856/6777	3
GO:0072001	renal system development	4/69	291/17913	0.0258693	0.138715	0.103224	1958/2296/4087/6659	4
GO:0035924	cellular response to vascular endothelial growth factor stimulus	2/69	65/17913	0.026024	0.139082	0.103498	1960/2296	2
GO:0043010	camera-type eye development	4/69	295/17913	0.0270212	0.143935	0.107108	2296/6498/6597/6909	4
GO:0030324	lung development	3/69	169/17913	0.0274588	0.145307	0.108129	2735/3202/4087	3
GO:0050796	regulation of insulin secretion	3/69	169/17913	0.0274588	0.145307	0.108129	9575/5978/6659	3
GO:0030177	positive regulation of Wnt signaling pathway	3/69	170/17913	0.0278768	0.147036	0.109417	1749/6597/6659	3
GO:0042698	ovulation cycle	2/69	68/17913	0.0282924	0.148742	0.110686	1958/6777	2
GO:0046879	hormone secretion	4/69	301/17913	0.0288061	0.150951	0.11233	9575/5978/4087/6659	4
GO:0033077	T cell differentiation in thymus	2/69	69/17913	0.0290656	0.151286	0.112579	1960/6777	2
GO:0030323	respiratory tube development	3/69	173/17913	0.0291511	0.151286	0.112579	2735/3202/4087	3
GO:0034341	response to interferon-gamma	3/69	173/17913	0.0291511	0.151286	0.112579	3659/3660/10062	3
GO:0001707	mesoderm formation	2/69	71/17913	0.0306373	0.156821	0.116698	2296/4087	2
GO:0006305	DNA alkylation	2/69	71/17913	0.0306373	0.156821	0.116698	1788/2353	2
GO:0006306	DNA methylation	2/69	71/17913	0.0306373	0.156821	0.116698	1788/2353	2
GO:0034121	regulation of toll-like receptor signaling pathway	2/69	71/17913	0.0306373	0.156821	0.116698	3659/10062	2
GO:0016525	negative regulation of angiogenesis	3/69	177/17913	0.0308978	0.156821	0.116698	2296/4303/3202	3
GO:0019083	viral transcription	3/69	177/17913	0.0308978	0.156821	0.116698	25920/5978/6597	3
GO:0021953	central nervous system neuron differentiation	3/69	177/17913	0.0308978	0.156821	0.116698	7832/1749/6659	3
GO:0050708	regulation of protein secretion	5/69	456/17913	0.0310865	0.157284	0.117042	322/9575/10062/5978/6659	5
GO:0010565	regulation of cellular ketone metabolic process	3/69	178/17913	0.0313429	0.158086	0.117639	1958/10062/5978	3
GO:2000181	negative regulation of blood vessel morphogenesis	3/69	179/17913	0.0317914	0.159146	0.118428	2296/4303/3202	3
GO:0009914	hormone transport	4/69	311/17913	0.0319343	0.159146	0.118428	9575/5978/4087/6659	4
GO:0060070	canonical Wnt signaling pathway	4/69	311/17913	0.0319343	0.159146	0.118428	1749/1958/2735/6659	4
GO:0003208	cardiac ventricle morphogenesis	2/69	73/17913	0.032242	0.159146	0.118428	2296/6659	2
GO:0021536	diencephalon development	2/69	73/17913	0.032242	0.159146	0.118428	2735/5013	2
GO:0048332	mesoderm morphogenesis	2/69	73/17913	0.032242	0.159146	0.118428	2296/4087	2
GO:0043902	positive regulation of multi-organism process	3/69	180/17913	0.0322433	0.159146	0.118428	25920/2494/6597	3
GO:0048639	positive regulation of developmental growth	3/69	183/17913	0.0336193	0.16342	0.121608	2735/6777/6909	3
GO:0035050	embryonic heart tube development	2/69	75/17913	0.0338793	0.16342	0.121608	2296/6909	2
GO:0007179	transforming growth factor beta receptor signaling pathway	3/69	184/17913	0.0340847	0.16342	0.121608	2353/6498/4087	3
GO:0003281	ventricular septum development	2/69	76/17913	0.0347099	0.16342	0.121608	4194/6659	2
GO:0032508	DNA duplex unwinding	2/69	76/17913	0.0347099	0.16342	0.121608	5888/7508	2
GO:0050866	negative regulation of cell activation	3/69	187/17913	0.035501	0.16342	0.121608	3659/10062/84174	3
GO:0008306	associative learning	2/69	77/17913	0.0355485	0.16342	0.121608	7832/2353	2
GO:0051851	modification by host of symbiont morphology or physiology	2/69	77/17913	0.0355485	0.16342	0.121608	5978/6597	2
GO:0060411	cardiac septum morphogenesis	2/69	77/17913	0.0355485	0.16342	0.121608	6659/6909	2
GO:0090398	cellular senescence	2/69	77/17913	0.0355485	0.16342	0.121608	5933/6909	2
GO:0016925	protein sumoylation	2/69	78/17913	0.0363949	0.16342	0.121608	1958/9063	2
GO:0051224	negative regulation of protein transport	3/69	189/17913	0.036462	0.16342	0.121608	580/10062/5978	3
GO:0048638	regulation of developmental growth	4/69	325/17913	0.0366388	0.16342	0.121608	2296/2735/6777/6909	4
GO:0006694	steroid biosynthetic process	3/69	190/17913	0.0369475	0.16342	0.121608	1958/5978/29842	3
GO:0006476	protein deacetylation	2/69	79/17913	0.0372491	0.16342	0.121608	2005/5978	2
GO:0055021	regulation of cardiac muscle tissue growth	2/69	79/17913	0.0372491	0.16342	0.121608	2735/6909	2
GO:0019080	viral gene expression	3/69	191/17913	0.0374363	0.16342	0.121608	25920/5978/6597	3
GO:1901343	negative regulation of vasculature development	3/69	191/17913	0.0374363	0.16342	0.121608	2296/4303/3202	3
GO:0000338	protein deneddylation	1/69	10/17913	0.037868	0.16342	0.121608	10987	1
GO:0001553	luteinization	1/69	10/17913	0.037868	0.16342	0.121608	6777	1
GO:0003183	mitral valve morphogenesis	1/69	10/17913	0.037868	0.16342	0.121608	6659	1
GO:0007028	cytoplasm organization	1/69	10/17913	0.037868	0.16342	0.121608	29842	1
GO:0009263	deoxyribonucleotide biosynthetic process	1/69	10/17913	0.037868	0.16342	0.121608	9519	1
GO:0021936	regulation of cerebellar granule cell precursor proliferation	1/69	10/17913	0.037868	0.16342	0.121608	2735	1
GO:0032341	aldosterone metabolic process	1/69	10/17913	0.037868	0.16342	0.121608	5978	1
GO:0032342	aldosterone biosynthetic process	1/69	10/17913	0.037868	0.16342	0.121608	5978	1
GO:0032353	negative regulation of hormone biosynthetic process	1/69	10/17913	0.037868	0.16342	0.121608	5978	1
GO:0032817	regulation of natural killer cell proliferation	1/69	10/17913	0.037868	0.16342	0.121608	6777	1
GO:0032823	regulation of natural killer cell differentiation	1/69	10/17913	0.037868	0.16342	0.121608	6777	1
GO:0034244	negative regulation of transcription elongation from RNA polymerase II promoter	1/69	10/17913	0.037868	0.16342	0.121608	25920	1
GO:0042023	DNA endoreduplication	1/69	10/17913	0.037868	0.16342	0.121608	144455	1
GO:0045080	positive regulation of chemokine biosynthetic process	1/69	10/17913	0.037868	0.16342	0.121608	1958	1
GO:0045955	negative regulation of calcium ion-dependent exocytosis	1/69	10/17913	0.037868	0.16342	0.121608	5978	1
GO:0048570	notochord morphogenesis	1/69	10/17913	0.037868	0.16342	0.121608	2735	1
GO:0051006	positive regulation of lipoprotein lipase activity	1/69	10/17913	0.037868	0.16342	0.121608	10062	1
GO:0060033	anatomical structure regression	1/69	10/17913	0.037868	0.16342	0.121608	2735	1
GO:0060213	positive regulation of nuclear-transcribed mRNA poly(A) tail shortening	1/69	10/17913	0.037868	0.16342	0.121608	7832	1
GO:0060439	trachea morphogenesis	1/69	10/17913	0.037868	0.16342	0.121608	3202	1
GO:0060536	cartilage morphogenesis	1/69	10/17913	0.037868	0.16342	0.121608	3202	1
GO:0061140	lung secretory cell differentiation	1/69	10/17913	0.037868	0.16342	0.121608	3202	1
GO:0070914	UV-damage excision repair	1/69	10/17913	0.037868	0.16342	0.121608	7508	1
GO:0071104	response to interleukin-9	1/69	10/17913	0.037868	0.16342	0.121608	6777	1
GO:0072124	regulation of glomerular mesangial cell proliferation	1/69	10/17913	0.037868	0.16342	0.121608	1958	1
GO:0072203	cell proliferation involved in metanephros development	1/69	10/17913	0.037868	0.16342	0.121608	1958	1
GO:0090030	regulation of steroid hormone biosynthetic process	1/69	10/17913	0.037868	0.16342	0.121608	5978	1
GO:0097531	mast cell migration	1/69	10/17913	0.037868	0.16342	0.121608	6777	1
GO:1901838	positive regulation of transcription of nucleolar large rRNA by RNA polymerase I	1/69	10/17913	0.037868	0.16342	0.121608	6597	1
GO:0003151	outflow tract morphogenesis	2/69	80/17913	0.0381109	0.164029	0.122062	2296/6909	2
GO:0002791	regulation of peptide secretion	5/69	483/17913	0.0383655	0.164499	0.122412	322/9575/10062/5978/6659	5
GO:1904950	negative regulation of establishment of protein localization	3/69	193/17913	0.038424	0.164499	0.122412	580/10062/5978	3
GO:0051702	interaction with symbiont	2/69	81/17913	0.0389804	0.166076	0.123585	5978/6597	2
GO:0046890	regulation of lipid biosynthetic process	3/69	195/17913	0.0394249	0.166076	0.123585	1958/10062/5978	3
GO:0045445	myoblast differentiation	2/69	82/17913	0.0398575	0.166076	0.123585	5978/6909	2
GO:0032259	methylation	4/69	336/17913	0.0406029	0.166076	0.123585	7832/1788/2353/11091	4
GO:0045582	positive regulation of T cell differentiation	2/69	83/17913	0.0407421	0.166076	0.123585	1960/6777	2
GO:0002694	regulation of leukocyte activation	5/69	492/17913	0.0410064	0.166076	0.123585	1960/3659/10062/84174/6777	5
GO:0090276	regulation of peptide hormone secretion	3/69	199/17913	0.0414666	0.166076	0.123585	9575/5978/6659	3
GO:0001787	natural killer cell proliferation	1/69	11/17913	0.0415761	0.166076	0.123585	6777	1
GO:0002328	pro-B cell differentiation	1/69	11/17913	0.0415761	0.166076	0.123585	6659	1
GO:0003174	mitral valve development	1/69	11/17913	0.0415761	0.166076	0.123585	6659	1
GO:0009629	response to gravity	1/69	11/17913	0.0415761	0.166076	0.123585	2353	1
GO:0009950	dorsal/ventral axis specification	1/69	11/17913	0.0415761	0.166076	0.123585	4087	1
GO:0021903	rostrocaudal neural tube patterning	1/69	11/17913	0.0415761	0.166076	0.123585	2019	1
GO:0032351	negative regulation of hormone metabolic process	1/69	11/17913	0.0415761	0.166076	0.123585	5978	1
GO:0033089	positive regulation of T cell differentiation in thymus	1/69	11/17913	0.0415761	0.166076	0.123585	1960	1
GO:0042756	drinking behavior	1/69	11/17913	0.0415761	0.166076	0.123585	2019	1
GO:0046886	positive regulation of hormone biosynthetic process	1/69	11/17913	0.0415761	0.166076	0.123585	1958	1
GO:0048548	regulation of pinocytosis	1/69	11/17913	0.0415761	0.166076	0.123585	10062	1
GO:0048853	forebrain morphogenesis	1/69	11/17913	0.0415761	0.166076	0.123585	5013	1
GO:0060174	limb bud formation	1/69	11/17913	0.0415761	0.166076	0.123585	6659	1
GO:0060433	bronchus development	1/69	11/17913	0.0415761	0.166076	0.123585	3202	1
GO:0061365	positive regulation of triglyceride lipase activity	1/69	11/17913	0.0415761	0.166076	0.123585	10062	1
GO:0072110	glomerular mesangial cell proliferation	1/69	11/17913	0.0415761	0.166076	0.123585	1958	1
GO:0090193	positive regulation of glomerulus development	1/69	11/17913	0.0415761	0.166076	0.123585	1958	1
GO:2000105	positive regulation of DNA-dependent DNA replication	1/69	11/17913	0.0415761	0.166076	0.123585	144455	1
GO:0042446	hormone biosynthetic process	2/69	84/17913	0.041634	0.166076	0.123585	1958/5978	2
GO:0060420	regulation of heart growth	2/69	84/17913	0.041634	0.166076	0.123585	2735/6909	2
GO:0045844	positive regulation of striated muscle tissue development	2/69	85/17913	0.0425334	0.166076	0.123585	2735/6909	2
GO:0048636	positive regulation of muscle organ development	2/69	85/17913	0.0425334	0.166076	0.123585	2735/6909	2
GO:0048704	embryonic skeletal system morphogenesis	2/69	85/17913	0.0425334	0.166076	0.123585	3202/4087	2
GO:0016055	Wnt signaling pathway	5/69	498/17913	0.0428275	0.166076	0.123585	1749/1958/2735/6597/6659	5
GO:0001654	eye development	4/69	342/17913	0.0428647	0.166076	0.123585	2296/6498/6597/6909	4
GO:0001701	in utero embryonic development	4/69	342/17913	0.0428647	0.166076	0.123585	144455/2296/6498/4087	4
GO:0032392	DNA geometric change	2/69	86/17913	0.04344	0.166076	0.123585	5888/7508	2
GO:1901863	positive regulation of muscle tissue development	2/69	86/17913	0.04344	0.166076	0.123585	2735/6909	2
GO:2000177	regulation of neural precursor cell proliferation	2/69	86/17913	0.04344	0.166076	0.123585	7832/2735	2
GO:0198738	cell-cell signaling by wnt	5/69	500/17913	0.0434452	0.166076	0.123585	1749/1958/2735/6597/6659	5
GO:0035601	protein deacylation	2/69	87/17913	0.0443538	0.166076	0.123585	2005/5978	2
GO:0150063	visual system development	4/69	346/17913	0.0444116	0.166076	0.123585	2296/6498/6597/6909	4
GO:0000722	telomere maintenance via recombination	1/69	12/17913	0.0452702	0.166076	0.123585	5888	1
GO:0021889	olfactory bulb interneuron differentiation	1/69	12/17913	0.0452702	0.166076	0.123585	1749	1
GO:0030157	pancreatic juice secretion	1/69	12/17913	0.0452702	0.166076	0.123585	10062	1
GO:0032785	negative regulation of DNA-templated transcription, elongation	1/69	12/17913	0.0452702	0.166076	0.123585	25920	1
GO:0034309	primary alcohol biosynthetic process	1/69	12/17913	0.0452702	0.166076	0.123585	5978	1
GO:0038110	interleukin-2-mediated signaling pathway	1/69	12/17913	0.0452702	0.166076	0.123585	6777	1
GO:0042738	exogenous drug catabolic process	1/69	12/17913	0.0452702	0.166076	0.123585	8856	1
GO:0043922	negative regulation by host of viral transcription	1/69	12/17913	0.0452702	0.166076	0.123585	5978	1
GO:0045078	positive regulation of interferon-gamma biosynthetic process	1/69	12/17913	0.0452702	0.166076	0.123585	1054	1
GO:0045579	positive regulation of B cell differentiation	1/69	12/17913	0.0452702	0.166076	0.123585	6777	1
GO:0050722	regulation of interleukin-1 beta biosynthetic process	1/69	12/17913	0.0452702	0.166076	0.123585	1958	1
GO:0060211	regulation of nuclear-transcribed mRNA poly(A) tail shortening	1/69	12/17913	0.0452702	0.166076	0.123585	7832	1
GO:0060707	trophoblast giant cell differentiation	1/69	12/17913	0.0452702	0.166076	0.123585	144455	1
GO:0060788	ectodermal placode formation	1/69	12/17913	0.0452702	0.166076	0.123585	6909	1
GO:0070365	hepatocyte differentiation	1/69	12/17913	0.0452702	0.166076	0.123585	144455	1
GO:0071257	cellular response to electrical stimulus	1/69	12/17913	0.0452702	0.166076	0.123585	5978	1
GO:0071697	ectodermal placode morphogenesis	1/69	12/17913	0.0452702	0.166076	0.123585	6909	1
GO:0097284	hepatocyte apoptotic process	1/69	12/17913	0.0452702	0.166076	0.123585	1788	1
GO:1900402	regulation of carbohydrate metabolic process by regulation of transcription from RNA polymerase II promoter	1/69	12/17913	0.0452702	0.166076	0.123585	11091	1
GO:1902337	regulation of apoptotic process involved in morphogenesis	1/69	12/17913	0.0452702	0.166076	0.123585	2296	1
GO:1902947	regulation of tau-protein kinase activity	1/69	12/17913	0.0452702	0.166076	0.123585	1958	1
GO:1903894	regulation of IRE1-mediated unfolded protein response	1/69	12/17913	0.0452702	0.166076	0.123585	10987	1
GO:0097306	cellular response to alcohol	2/69	88/17913	0.0452748	0.166076	0.123585	1788/5888	2
GO:0098732	macromolecule deacylation	2/69	88/17913	0.0452748	0.166076	0.123585	2005/5978	2
GO:0031124	mRNA 3'-end processing	2/69	89/17913	0.0462029	0.16801	0.125024	580/6426	2
GO:0044728	DNA methylation or demethylation	2/69	89/17913	0.0462029	0.16801	0.125024	1788/2353	2
GO:0048880	sensory system development	4/69	351/17913	0.0463892	0.16801	0.125024	2296/6498/6597/6909	4
GO:0030901	midbrain development	2/69	90/17913	0.047138	0.16801	0.125024	2019/5013	2
GO:0060349	bone morphogenesis	2/69	90/17913	0.047138	0.16801	0.125024	1749/2296	2
GO:0065004	protein-DNA complex assembly	3/69	210/17913	0.0473516	0.16801	0.125024	5888/6597/7508	3
GO:0071456	cellular response to hypoxia	3/69	210/17913	0.0473516	0.16801	0.125024	1788/1958/4194	3
GO:0001666	response to hypoxia	4/69	354/17913	0.0475992	0.16801	0.125024	1788/1958/4194/5978	4
GO:0006302	double-strand break repair	3/69	211/17913	0.0479061	0.16801	0.125024	322/580/5888	3
GO:0010717	regulation of epithelial to mesenchymal transition	2/69	91/17913	0.04808	0.16801	0.125024	2296/4087	2
GO:0042632	cholesterol homeostasis	2/69	91/17913	0.04808	0.16801	0.125024	10062/2494	2
GO:0006705	mineralocorticoid biosynthetic process	1/69	13/17913	0.0489502	0.16801	0.125024	5978	1
GO:0007183	SMAD protein complex assembly	1/69	13/17913	0.0489502	0.16801	0.125024	4087	1
GO:0008212	mineralocorticoid metabolic process	1/69	13/17913	0.0489502	0.16801	0.125024	5978	1
GO:0010745	negative regulation of macrophage derived foam cell differentiation	1/69	13/17913	0.0489502	0.16801	0.125024	10062	1
GO:0032530	regulation of microvillus organization	1/69	13/17913	0.0489502	0.16801	0.125024	688	1
GO:0035723	interleukin-15-mediated signaling pathway	1/69	13/17913	0.0489502	0.16801	0.125024	6777	1
GO:0038092	nodal signaling pathway	1/69	13/17913	0.0489502	0.16801	0.125024	4087	1
GO:0042790	nucleolar large rRNA transcription by RNA polymerase I	1/69	13/17913	0.0489502	0.16801	0.125024	6597	1
GO:0043374	CD8-positive, alpha-beta T cell differentiation	1/69	13/17913	0.0489502	0.16801	0.125024	3659	1
GO:0045073	regulation of chemokine biosynthetic process	1/69	13/17913	0.0489502	0.16801	0.125024	1958	1
GO:0045086	positive regulation of interleukin-2 biosynthetic process	1/69	13/17913	0.0489502	0.16801	0.125024	6777	1
GO:0050720	interleukin-1 beta biosynthetic process	1/69	13/17913	0.0489502	0.16801	0.125024	1958	1
GO:0060397	JAK-STAT cascade involved in growth hormone signaling pathway	1/69	13/17913	0.0489502	0.16801	0.125024	6777	1
GO:0071350	cellular response to interleukin-15	1/69	13/17913	0.0489502	0.16801	0.125024	6777	1
GO:0071352	cellular response to interleukin-2	1/69	13/17913	0.0489502	0.16801	0.125024	6777	1
GO:0071696	ectodermal placode development	1/69	13/17913	0.0489502	0.16801	0.125024	6909	1
GO:1901836	regulation of transcription of nucleolar large rRNA by RNA polymerase I	1/69	13/17913	0.0489502	0.16801	0.125024	6597	1
GO:1990403	embryonic brain development	1/69	13/17913	0.0489502	0.16801	0.125024	2019	1
GO:0045638	negative regulation of myeloid cell differentiation	2/69	92/17913	0.049029	0.16801	0.125024	3202/6777	2
GO:0055092	sterol homeostasis	2/69	92/17913	0.049029	0.16801	0.125024	10062/2494	2
GO:0042692	muscle cell differentiation	4/69	359/17913	0.0496549	0.168164	0.125139	8538/4303/688/6909	4
GO:0045621	positive regulation of lymphocyte differentiation	2/69	93/17913	0.0499847	0.168164	0.125139	1960/6777	2
GO:0042113	B cell activation	3/69	215/17913	0.0501562	0.168164	0.125139	1054/84174/6777	3
GO:0042445	hormone metabolic process	3/69	215/17913	0.0501562	0.168164	0.125139	1958/5978/6777	3
GO:0035690	cellular response to drug	4/69	362/17913	0.0509117	0.168164	0.125139	1788/1958/5888/5978	4
GO:1990823	response to leukemia inhibitory factor	2/69	94/17913	0.0509472	0.168164	0.125139	688/2494	2
GO:1990830	cellular response to leukemia inhibitory factor	2/69	94/17913	0.0509472	0.168164	0.125139	688/2494	2
GO:0008406	gonad development	3/69	217/17913	0.0513004	0.168164	0.125139	2296/8031/6777	3
GO:1901653	cellular response to peptide	4/69	364/17913	0.0517593	0.168164	0.125139	4303/10661/688/6777	4
GO:0007589	body fluid secretion	2/69	95/17913	0.0519164	0.168164	0.125139	10062/6777	2
GO:0008585	female gonad development	2/69	95/17913	0.0519164	0.168164	0.125139	2296/6777	2
GO:0042472	inner ear morphogenesis	2/69	95/17913	0.0519164	0.168164	0.125139	1749/5013	2
GO:0045069	regulation of viral genome replication	2/69	95/17913	0.0519164	0.168164	0.125139	3609/2494	2
GO:0050810	regulation of steroid biosynthetic process	2/69	95/17913	0.0519164	0.168164	0.125139	1958/5978	2
GO:0036293	response to decreased oxygen levels	4/69	365/17913	0.052186	0.168164	0.125139	1788/1958/4194/5978	4
GO:0010867	positive regulation of triglyceride biosynthetic process	1/69	14/17913	0.0526163	0.168164	0.125139	10062	1
GO:0010885	regulation of cholesterol storage	1/69	14/17913	0.0526163	0.168164	0.125139	10062	1
GO:0032688	negative regulation of interferon-beta production	1/69	14/17913	0.0526163	0.168164	0.125139	5966	1
GO:0042033	chemokine biosynthetic process	1/69	14/17913	0.0526163	0.168164	0.125139	1958	1
GO:0045360	regulation of interleukin-1 biosynthetic process	1/69	14/17913	0.0526163	0.168164	0.125139	1958	1
GO:0045618	positive regulation of keratinocyte differentiation	1/69	14/17913	0.0526163	0.168164	0.125139	2296	1
GO:0048368	lateral mesoderm development	1/69	14/17913	0.0526163	0.168164	0.125139	4087	1
GO:0050755	chemokine metabolic process	1/69	14/17913	0.0526163	0.168164	0.125139	1958	1
GO:0051775	response to redox state	1/69	14/17913	0.0526163	0.168164	0.125139	9575	1
GO:0070669	response to interleukin-2	1/69	14/17913	0.0526163	0.168164	0.125139	6777	1
GO:0070672	response to interleukin-15	1/69	14/17913	0.0526163	0.168164	0.125139	6777	1
GO:0071361	cellular response to ethanol	1/69	14/17913	0.0526163	0.168164	0.125139	1788	1
GO:0072216	positive regulation of metanephros development	1/69	14/17913	0.0526163	0.168164	0.125139	1958	1
GO:1901213	regulation of transcription from RNA polymerase II promoter involved in heart development	1/69	14/17913	0.0526163	0.168164	0.125139	6909	1
GO:1901722	regulation of cell proliferation involved in kidney development	1/69	14/17913	0.0526163	0.168164	0.125139	1958	1
GO:1902043	positive regulation of extrinsic apoptotic signaling pathway via death domain receptors	1/69	14/17913	0.0526163	0.168164	0.125139	6498	1
GO:1902570	protein localization to nucleolus	1/69	14/17913	0.0526163	0.168164	0.125139	25885	1
GO:1904748	regulation of apoptotic process involved in development	1/69	14/17913	0.0526163	0.168164	0.125139	2296	1
GO:2000345	regulation of hepatocyte proliferation	1/69	14/17913	0.0526163	0.168164	0.125139	2735	1
GO:0097327	response to antineoplastic agent	2/69	96/17913	0.0528923	0.168712	0.125546	1958/5888	2
GO:0036294	cellular response to decreased oxygen levels	3/69	220/17913	0.0530405	0.168851	0.12565	1788/1958/4194	3
GO:0048738	cardiac muscle tissue development	3/69	221/17913	0.0536268	0.170381	0.126789	2296/2735/6909	3
GO:0001909	leukocyte mediated cytotoxicity	2/69	97/17913	0.0538747	0.170832	0.127124	1054/6777	2
GO:0001649	osteoblast differentiation	3/69	222/17913	0.0542163	0.171031	0.127272	1749/2735/5978	3
GO:0030900	forebrain development	4/69	371/17913	0.054787	0.171031	0.127272	7832/1749/2735/5013	4
GO:0045137	development of primary sexual characteristics	3/69	223/17913	0.054809	0.171031	0.127272	2296/8031/6777	3
GO:0001657	ureteric bud development	2/69	98/17913	0.0548636	0.171031	0.127272	2296/4087	2
GO:0007631	feeding behavior	2/69	98/17913	0.0548636	0.171031	0.127272	2019/2353	2
GO:0048525	negative regulation of viral process	2/69	99/17913	0.0558589	0.171031	0.127272	3609/5978	2
GO:0072163	mesonephric epithelium development	2/69	99/17913	0.0558589	0.171031	0.127272	2296/4087	2
GO:0072164	mesonephric tubule development	2/69	99/17913	0.0558589	0.171031	0.127272	2296/4087	2
GO:0001946	lymphangiogenesis	1/69	15/17913	0.0562684	0.171031	0.127272	2296	1
GO:0006474	N-terminal protein amino acid acetylation	1/69	15/17913	0.0562684	0.171031	0.127272	6659	1
GO:0009200	deoxyribonucleoside triphosphate metabolic process	1/69	15/17913	0.0562684	0.171031	0.127272	9519	1
GO:0021542	dentate gyrus development	1/69	15/17913	0.0562684	0.171031	0.127272	7832	1
GO:0032352	positive regulation of hormone metabolic process	1/69	15/17913	0.0562684	0.171031	0.127272	1958	1
GO:0033599	regulation of mammary gland epithelial cell proliferation	1/69	15/17913	0.0562684	0.171031	0.127272	3202	1
GO:0042222	interleukin-1 biosynthetic process	1/69	15/17913	0.0562684	0.171031	0.127272	1958	1
GO:0042921	glucocorticoid receptor signaling pathway	1/69	15/17913	0.0562684	0.171031	0.127272	9575	1
GO:0043584	nose development	1/69	15/17913	0.0562684	0.171031	0.127272	1749	1
GO:0045475	locomotor rhythm	1/69	15/17913	0.0562684	0.171031	0.127272	1958	1
GO:0046184	aldehyde biosynthetic process	1/69	15/17913	0.0562684	0.171031	0.127272	5978	1
GO:0072109	glomerular mesangium development	1/69	15/17913	0.0562684	0.171031	0.127272	1958	1
GO:0090192	regulation of glomerulus development	1/69	15/17913	0.0562684	0.171031	0.127272	1958	1
GO:2001185	regulation of CD8-positive, alpha-beta T cell activation	1/69	15/17913	0.0562684	0.171031	0.127272	3659	1
GO:0046545	development of primary female sexual characteristics	2/69	100/17913	0.0568606	0.172506	0.128369	2296/6777	2
GO:0055024	regulation of cardiac muscle tissue development	2/69	101/17913	0.0578686	0.174845	0.13011	2735/6909	2
GO:0006275	regulation of DNA replication	2/69	102/17913	0.0588829	0.174845	0.13011	144455/2735	2
GO:0006289	nucleotide-excision repair	2/69	102/17913	0.0588829	0.174845	0.13011	10987/7508	2
GO:0051607	defense response to virus	3/69	231/17913	0.0596623	0.174845	0.13011	3609/3659/3660	3
GO:0001823	mesonephros development	2/69	103/17913	0.0599033	0.174845	0.13011	2296/4087	2
GO:0001675	acrosome assembly	1/69	16/17913	0.0599067	0.174845	0.13011	9519	1
GO:0008340	determination of adult lifespan	1/69	16/17913	0.0599067	0.174845	0.13011	29842	1
GO:0009219	pyrimidine deoxyribonucleotide metabolic process	1/69	16/17913	0.0599067	0.174845	0.13011	9519	1
GO:0010875	positive regulation of cholesterol efflux	1/69	16/17913	0.0599067	0.174845	0.13011	10062	1
GO:0010878	cholesterol storage	1/69	16/17913	0.0599067	0.174845	0.13011	10062	1
GO:0030033	microvillus assembly	1/69	16/17913	0.0599067	0.174845	0.13011	688	1
GO:0031958	corticosteroid receptor signaling pathway	1/69	16/17913	0.0599067	0.174845	0.13011	9575	1
GO:0043981	histone H4-K5 acetylation	1/69	16/17913	0.0599067	0.174845	0.13011	11091	1
GO:0043982	histone H4-K8 acetylation	1/69	16/17913	0.0599067	0.174845	0.13011	11091	1
GO:0044849	estrous cycle	1/69	16/17913	0.0599067	0.174845	0.13011	1958	1
GO:0045072	regulation of interferon-gamma biosynthetic process	1/69	16/17913	0.0599067	0.174845	0.13011	1054	1
GO:0045722	positive regulation of gluconeogenesis	1/69	16/17913	0.0599067	0.174845	0.13011	11091	1
GO:0060413	atrial septum morphogenesis	1/69	16/17913	0.0599067	0.174845	0.13011	6659	1
GO:0060457	negative regulation of digestive system process	1/69	16/17913	0.0599067	0.174845	0.13011	10062	1
GO:0072224	metanephric glomerulus development	1/69	16/17913	0.0599067	0.174845	0.13011	1958	1
GO:1900153	positive regulation of nuclear-transcribed mRNA catabolic process, deadenylation-dependent decay	1/69	16/17913	0.0599067	0.174845	0.13011	7832	1
GO:0071560	cellular response to transforming growth factor beta stimulus	3/69	233/17913	0.0609064	0.177191	0.131856	2353/6498/4087	3
GO:0098781	ncRNA transcription	2/69	104/17913	0.0609299	0.177191	0.131856	5451/6597	2
GO:0001503	ossification	4/69	388/17913	0.0625341	0.178952	0.133166	1749/2296/2735/5978	4
GO:0006354	DNA-templated transcription, elongation	2/69	106/17913	0.0630012	0.178952	0.133166	25920/25885	2
GO:0043279	response to alkaloid	2/69	106/17913	0.0630012	0.178952	0.133166	1788/5888	2
GO:0070482	response to oxygen levels	4/69	389/17913	0.063007	0.178952	0.133166	1788/1958/4194/5978	4
GO:0071453	cellular response to oxygen levels	3/69	237/17913	0.0634313	0.178952	0.133166	1788/1958/4194	3
GO:0006266	DNA ligation	1/69	17/17913	0.0635311	0.178952	0.133166	5888	1
GO:0006349	regulation of gene expression by genetic imprinting	1/69	17/17913	0.0635311	0.178952	0.133166	1788	1
GO:0006704	glucocorticoid biosynthetic process	1/69	17/17913	0.0635311	0.178952	0.133166	5978	1
GO:0009148	pyrimidine nucleoside triphosphate biosynthetic process	1/69	17/17913	0.0635311	0.178952	0.133166	9519	1
GO:0010224	response to UV-B	1/69	17/17913	0.0635311	0.178952	0.133166	7508	1
GO:0042095	interferon-gamma biosynthetic process	1/69	17/17913	0.0635311	0.178952	0.133166	1054	1
GO:0043923	positive regulation by host of viral transcription	1/69	17/17913	0.0635311	0.178952	0.133166	6597	1
GO:0060438	trachea development	1/69	17/17913	0.0635311	0.178952	0.133166	3202	1
GO:0060644	mammary gland epithelial cell differentiation	1/69	17/17913	0.0635311	0.178952	0.133166	3202	1
GO:0070233	negative regulation of T cell apoptotic process	1/69	17/17913	0.0635311	0.178952	0.133166	1831	1
GO:1902931	negative regulation of alcohol biosynthetic process	1/69	17/17913	0.0635311	0.178952	0.133166	5978	1
GO:1903209	positive regulation of oxidative stress-induced cell death	1/69	17/17913	0.0635311	0.178952	0.133166	5978	1
GO:1905331	negative regulation of morphogenesis of an epithelium	1/69	17/17913	0.0635311	0.178952	0.133166	6909	1
GO:0014902	myotube differentiation	2/69	107/17913	0.0640458	0.179774	0.133778	8538/688	2
GO:0031123	RNA 3'-end processing	2/69	107/17913	0.0640458	0.179774	0.133778	580/6426	2
GO:0071559	response to transforming growth factor beta	3/69	239/17913	0.0647118	0.181328	0.134935	2353/6498/4087	3
GO:0050684	regulation of mRNA processing	2/69	108/17913	0.0650963	0.181666	0.135186	580/5978	2
GO:0071824	protein-DNA complex subunit organization	3/69	240/17913	0.0653566	0.181666	0.135186	5888/6597/7508	3
GO:0001779	natural killer cell differentiation	1/69	18/17913	0.0671418	0.181666	0.135186	6777	1
GO:0006312	mitotic recombination	1/69	18/17913	0.0671418	0.181666	0.135186	5888	1
GO:0006337	nucleosome disassembly	1/69	18/17913	0.0671418	0.181666	0.135186	6597	1
GO:0006346	methylation-dependent chromatin silencing	1/69	18/17913	0.0671418	0.181666	0.135186	1788	1
GO:0007274	neuromuscular synaptic transmission	1/69	18/17913	0.0671418	0.181666	0.135186	1960	1
GO:0010888	negative regulation of lipid storage	1/69	18/17913	0.0671418	0.181666	0.135186	10062	1
GO:0030903	notochord development	1/69	18/17913	0.0671418	0.181666	0.135186	2735	1
GO:0035994	response to muscle stretch	1/69	18/17913	0.0671418	0.181666	0.135186	2353	1
GO:0036303	lymph vessel morphogenesis	1/69	18/17913	0.0671418	0.181666	0.135186	2296	1
GO:0051782	negative regulation of cell division	1/69	18/17913	0.0671418	0.181666	0.135186	144455	1
GO:0060749	mammary gland alveolus development	1/69	18/17913	0.0671418	0.181666	0.135186	3202	1
GO:0061377	mammary gland lobule development	1/69	18/17913	0.0671418	0.181666	0.135186	3202	1
GO:0070932	histone H3 deacetylation	1/69	18/17913	0.0671418	0.181666	0.135186	2005	1
GO:0072574	hepatocyte proliferation	1/69	18/17913	0.0671418	0.181666	0.135186	2735	1
GO:0072575	epithelial cell proliferation involved in liver morphogenesis	1/69	18/17913	0.0671418	0.181666	0.135186	2735	1
GO:1900151	regulation of nuclear-transcribed mRNA catabolic process, deadenylation-dependent decay	1/69	18/17913	0.0671418	0.181666	0.135186	7832	1
GO:1902644	tertiary alcohol metabolic process	1/69	18/17913	0.0671418	0.181666	0.135186	5978	1
GO:0006805	xenobiotic metabolic process	2/69	110/17913	0.0672147	0.181666	0.135186	8856/6777	2
GO:0050864	regulation of B cell activation	2/69	110/17913	0.0672147	0.181666	0.135186	84174/6777	2
GO:0033002	muscle cell proliferation	3/69	243/17913	0.0673089	0.181666	0.135186	2296/2735/6909	3
GO:0051249	regulation of lymphocyte activation	4/69	401/17913	0.068831	0.185044	0.1377	1960/3659/84174/6777	4
GO:1903828	negative regulation of cellular protein localization	2/69	112/17913	0.069356	0.185044	0.1377	580/25885	2
GO:0007611	learning or memory	3/69	247/17913	0.0699534	0.185044	0.1377	7832/2019/2353	3
GO:0043434	response to peptide hormone	4/69	404/17913	0.0703295	0.185044	0.1377	7832/1958/4303/6777	4
GO:0030183	B cell differentiation	2/69	113/17913	0.070435	0.185044	0.1377	1054/6777	2
GO:0051817	modification of morphology or physiology of other organism involved in symbiotic interaction	2/69	113/17913	0.070435	0.185044	0.1377	5978/6597	2
GO:0003215	cardiac right ventricle morphogenesis	1/69	19/17913	0.0707387	0.185044	0.1377	6659	1
GO:0007095	mitotic G2 DNA damage checkpoint	1/69	19/17913	0.0707387	0.185044	0.1377	4303	1
GO:0009147	pyrimidine nucleoside triphosphate metabolic process	1/69	19/17913	0.0707387	0.185044	0.1377	9519	1
GO:0023019	signal transduction involved in regulation of gene expression	1/69	19/17913	0.0707387	0.185044	0.1377	4087	1
GO:0033189	response to vitamin A	1/69	19/17913	0.0707387	0.185044	0.1377	1788	1
GO:0035458	cellular response to interferon-beta	1/69	19/17913	0.0707387	0.185044	0.1377	3659	1
GO:0042693	muscle cell fate commitment	1/69	19/17913	0.0707387	0.185044	0.1377	6909	1
GO:0045076	regulation of interleukin-2 biosynthetic process	1/69	19/17913	0.0707387	0.185044	0.1377	6777	1
GO:0051412	response to corticosterone	1/69	19/17913	0.0707387	0.185044	0.1377	2353	1
GO:0060039	pericardium development	1/69	19/17913	0.0707387	0.185044	0.1377	4087	1
GO:0072576	liver morphogenesis	1/69	19/17913	0.0707387	0.185044	0.1377	2735	1
GO:1900409	positive regulation of cellular response to oxidative stress	1/69	19/17913	0.0707387	0.185044	0.1377	5978	1
GO:1990182	exosomal secretion	1/69	19/17913	0.0707387	0.185044	0.1377	10987	1
GO:0006304	DNA modification	2/69	114/17913	0.0715196	0.185882	0.138323	1788/2353	2
GO:0007368	determination of left/right symmetry	2/69	114/17913	0.0715196	0.185882	0.138323	4087/6909	2
GO:0042752	regulation of circadian rhythm	2/69	114/17913	0.0715196	0.185882	0.138323	9575/10062	2
GO:0046660	female sex differentiation	2/69	114/17913	0.0715196	0.185882	0.138323	2296/6777	2
GO:0090596	sensory organ morphogenesis	3/69	250/17913	0.0719675	0.185978	0.138395	1749/5013/6909	3
GO:2000027	regulation of animal organ morphogenesis	3/69	250/17913	0.0719675	0.185978	0.138395	2296/2735/6909	3
GO:0042471	ear morphogenesis	2/69	115/17913	0.0726097	0.185978	0.138395	1749/5013	2
GO:0007569	cell aging	2/69	116/17913	0.0737052	0.185978	0.138395	5933/6909	2
GO:0022612	gland morphogenesis	2/69	116/17913	0.0737052	0.185978	0.138395	2735/6909	2
GO:0002320	lymphoid progenitor cell differentiation	1/69	20/17913	0.074322	0.185978	0.138395	6659	1
GO:0003323	type B pancreatic cell development	1/69	20/17913	0.074322	0.185978	0.138395	9575	1
GO:0006622	protein targeting to lysosome	1/69	20/17913	0.074322	0.185978	0.138395	8031	1
GO:0007289	spermatid nucleus differentiation	1/69	20/17913	0.074322	0.185978	0.138395	9519	1
GO:0030878	thyroid gland development	1/69	20/17913	0.074322	0.185978	0.138395	3202	1
GO:0031498	chromatin disassembly	1/69	20/17913	0.074322	0.185978	0.138395	6597	1
GO:0032816	positive regulation of natural killer cell activation	1/69	20/17913	0.074322	0.185978	0.138395	6777	1
GO:0032986	protein-DNA complex disassembly	1/69	20/17913	0.074322	0.185978	0.138395	6597	1
GO:0034143	regulation of toll-like receptor 4 signaling pathway	1/69	20/17913	0.074322	0.185978	0.138395	10062	1
GO:0043031	negative regulation of macrophage activation	1/69	20/17913	0.074322	0.185978	0.138395	10062	1
GO:0043046	DNA methylation involved in gamete generation	1/69	20/17913	0.074322	0.185978	0.138395	1788	1
GO:0043984	histone H4-K16 acetylation	1/69	20/17913	0.074322	0.185978	0.138395	11091	1
GO:0045723	positive regulation of fatty acid biosynthetic process	1/69	20/17913	0.074322	0.185978	0.138395	10062	1
GO:0046823	negative regulation of nucleocytoplasmic transport	1/69	20/17913	0.074322	0.185978	0.138395	580	1
GO:0060487	lung epithelial cell differentiation	1/69	20/17913	0.074322	0.185978	0.138395	3202	1
GO:0097734	extracellular exosome biogenesis	1/69	20/17913	0.074322	0.185978	0.138395	10987	1
GO:1903204	negative regulation of oxidative stress-induced neuron death	1/69	20/17913	0.074322	0.185978	0.138395	5978	1
GO:2000380	regulation of mesoderm development	1/69	20/17913	0.074322	0.185978	0.138395	4087	1
GO:2000738	positive regulation of stem cell differentiation	1/69	20/17913	0.074322	0.185978	0.138395	2296	1
GO:0046883	regulation of hormone secretion	3/69	254/17913	0.0746934	0.186322	0.138651	9575/5978/6659	3
GO:0001704	formation of primary germ layer	2/69	117/17913	0.074806	0.186322	0.138651	2296/4087	2
GO:0048706	embryonic skeletal system development	2/69	117/17913	0.074806	0.186322	0.138651	3202/4087	2
GO:0006907	pinocytosis	1/69	21/17913	0.0778916	0.19077	0.14196	10062	1
GO:0032373	positive regulation of sterol transport	1/69	21/17913	0.0778916	0.19077	0.14196	10062	1
GO:0032376	positive regulation of cholesterol transport	1/69	21/17913	0.0778916	0.19077	0.14196	10062	1
GO:0048485	sympathetic nervous system development	1/69	21/17913	0.0778916	0.19077	0.14196	6659	1
GO:0060396	growth hormone receptor signaling pathway	1/69	21/17913	0.0778916	0.19077	0.14196	6777	1
GO:0060479	lung cell differentiation	1/69	21/17913	0.0778916	0.19077	0.14196	3202	1
GO:0072010	glomerular epithelium development	1/69	21/17913	0.0778916	0.19077	0.14196	2296	1
GO:0072111	cell proliferation involved in kidney development	1/69	21/17913	0.0778916	0.19077	0.14196	1958	1
GO:0090208	positive regulation of triglyceride metabolic process	1/69	21/17913	0.0778916	0.19077	0.14196	10062	1
GO:0099563	modification of synaptic structure	1/69	21/17913	0.0778916	0.19077	0.14196	5978	1
GO:1902884	positive regulation of response to oxidative stress	1/69	21/17913	0.0778916	0.19077	0.14196	5978	1
GO:0019079	viral genome replication	2/69	120/17913	0.0781402	0.190799	0.141983	3609/2494	2
GO:0051101	regulation of DNA binding	2/69	120/17913	0.0781402	0.190799	0.141983	1054/2296	2
GO:1901342	regulation of vasculature development	4/69	425/17913	0.0812879	0.193777	0.144198	1958/2296/4303/3202	4
GO:0000717	nucleotide-excision repair, DNA duplex unwinding	1/69	22/17913	0.0814477	0.193777	0.144198	7508	1
GO:0006623	protein targeting to vacuole	1/69	22/17913	0.0814477	0.193777	0.144198	8031	1
GO:0010866	regulation of triglyceride biosynthetic process	1/69	22/17913	0.0814477	0.193777	0.144198	10062	1
GO:0033233	regulation of protein sumoylation	1/69	22/17913	0.0814477	0.193777	0.144198	1958	1
GO:0034243	regulation of transcription elongation from RNA polymerase II promoter	1/69	22/17913	0.0814477	0.193777	0.144198	25920	1
GO:0036037	CD8-positive, alpha-beta T cell activation	1/69	22/17913	0.0814477	0.193777	0.144198	3659	1
GO:0042094	interleukin-2 biosynthetic process	1/69	22/17913	0.0814477	0.193777	0.144198	6777	1
GO:0045606	positive regulation of epidermal cell differentiation	1/69	22/17913	0.0814477	0.193777	0.144198	2296	1
GO:0045943	positive regulation of transcription by RNA polymerase I	1/69	22/17913	0.0814477	0.193777	0.144198	6597	1
GO:0051457	maintenance of protein location in nucleus	1/69	22/17913	0.0814477	0.193777	0.144198	580	1
GO:0071378	cellular response to growth hormone stimulus	1/69	22/17913	0.0814477	0.193777	0.144198	6777	1
GO:0140112	extracellular vesicle biogenesis	1/69	22/17913	0.0814477	0.193777	0.144198	10987	1
GO:1901522	positive regulation of transcription from RNA polymerase II promoter involved in cellular response to chemical stimulus	1/69	22/17913	0.0814477	0.193777	0.144198	1749	1
GO:1903306	negative regulation of regulated secretory pathway	1/69	22/17913	0.0814477	0.193777	0.144198	5978	1
GO:2000773	negative regulation of cellular senescence	1/69	22/17913	0.0814477	0.193777	0.144198	5933	1
GO:0009855	determination of bilateral symmetry	2/69	123/17913	0.0815207	0.193777	0.144198	4087/6909	2
GO:0032479	regulation of type I interferon production	2/69	123/17913	0.0815207	0.193777	0.144198	3659/5966	2
GO:0009799	specification of symmetry	2/69	124/17913	0.0826575	0.19619	0.145994	4087/6909	2
GO:0032606	type I interferon production	2/69	125/17913	0.0837993	0.197943	0.147298	3659/5966	2
GO:0000729	DNA double-strand break processing	1/69	23/17913	0.0849903	0.197943	0.147298	580	1
GO:0001945	lymph vessel development	1/69	23/17913	0.0849903	0.197943	0.147298	2296	1
GO:0009648	photoperiodism	1/69	23/17913	0.0849903	0.197943	0.147298	9575	1
GO:0010288	response to lead ion	1/69	23/17913	0.0849903	0.197943	0.147298	1788	1
GO:0034123	positive regulation of toll-like receptor signaling pathway	1/69	23/17913	0.0849903	0.197943	0.147298	10062	1
GO:0044818	mitotic G2/M transition checkpoint	1/69	23/17913	0.0849903	0.197943	0.147298	4303	1
GO:0051004	regulation of lipoprotein lipase activity	1/69	23/17913	0.0849903	0.197943	0.147298	10062	1
GO:0051151	negative regulation of smooth muscle cell differentiation	1/69	23/17913	0.0849903	0.197943	0.147298	4303	1
GO:0071157	negative regulation of cell cycle arrest	1/69	23/17913	0.0849903	0.197943	0.147298	4194	1
GO:0072215	regulation of metanephros development	1/69	23/17913	0.0849903	0.197943	0.147298	1958	1
GO:0072666	establishment of protein localization to vacuole	1/69	23/17913	0.0849903	0.197943	0.147298	8031	1
GO:0097150	neuronal stem cell population maintenance	1/69	23/17913	0.0849903	0.197943	0.147298	5978	1
GO:0007548	sex differentiation	3/69	269/17913	0.0853182	0.19842	0.147654	2296/8031/6777	3
GO:0023061	signal release	4/69	433/17913	0.0856749	0.198963	0.148058	9575/5978/4087/6659	4
GO:0007498	mesoderm development	2/69	128/17913	0.0872537	0.201226	0.149741	2296/4087	2
GO:0032355	response to estradiol	2/69	128/17913	0.0872537	0.201226	0.149741	1788/6777	2
GO:0045667	regulation of osteoblast differentiation	2/69	128/17913	0.0872537	0.201226	0.149741	2735/5978	2
GO:0071333	cellular response to glucose stimulus	2/69	128/17913	0.0872537	0.201226	0.149741	6597/6659	2
GO:0008211	glucocorticoid metabolic process	1/69	24/17913	0.0885194	0.201226	0.149741	5978	1
GO:0030325	adrenal gland development	1/69	24/17913	0.0885194	0.201226	0.149741	4087	1
GO:0032528	microvillus organization	1/69	24/17913	0.0885194	0.201226	0.149741	688	1
GO:0032897	negative regulation of viral transcription	1/69	24/17913	0.0885194	0.201226	0.149741	5978	1
GO:0032925	regulation of activin receptor signaling pathway	1/69	24/17913	0.0885194	0.201226	0.149741	4087	1
GO:0033081	regulation of T cell differentiation in thymus	1/69	24/17913	0.0885194	0.201226	0.149741	1960	1
GO:0042104	positive regulation of activated T cell proliferation	1/69	24/17913	0.0885194	0.201226	0.149741	6777	1
GO:0045954	positive regulation of natural killer cell mediated cytotoxicity	1/69	24/17913	0.0885194	0.201226	0.149741	6777	1
GO:0062009	secondary palate development	1/69	24/17913	0.0885194	0.201226	0.149741	4087	1
GO:0072012	glomerulus vasculature development	1/69	24/17913	0.0885194	0.201226	0.149741	1958	1
GO:2000178	negative regulation of neural precursor cell proliferation	1/69	24/17913	0.0885194	0.201226	0.149741	7832	1
GO:0062012	regulation of small molecule metabolic process	4/69	439/17913	0.0890405	0.202126	0.150411	1958/10062/5978/11091	4
GO:0006261	DNA-dependent DNA replication	2/69	130/17913	0.0895803	0.202781	0.150898	144455/5888	2
GO:0071331	cellular response to hexose stimulus	2/69	130/17913	0.0895803	0.202781	0.150898	6597/6659	2
GO:1903311	regulation of mRNA metabolic process	3/69	275/17913	0.0897407	0.202859	0.150957	580/7832/5978	3
GO:0071326	cellular response to monosaccharide stimulus	2/69	131/17913	0.0907505	0.204045	0.151839	6597/6659	2
GO:0051250	negative regulation of lymphocyte activation	2/69	132/17913	0.0919253	0.204045	0.151839	3659/84174	2
GO:0055088	lipid homeostasis	2/69	132/17913	0.0919253	0.204045	0.151839	10062/2494	2
GO:0000395	mRNA 5'-splice site recognition	1/69	25/17913	0.0920351	0.204045	0.151839	6426	1
GO:0002068	glandular epithelial cell development	1/69	25/17913	0.0920351	0.204045	0.151839	9575	1
GO:0003309	type B pancreatic cell differentiation	1/69	25/17913	0.0920351	0.204045	0.151839	9575	1
GO:0045672	positive regulation of osteoclast differentiation	1/69	25/17913	0.0920351	0.204045	0.151839	2353	1
GO:0048596	embryonic camera-type eye morphogenesis	1/69	25/17913	0.0920351	0.204045	0.151839	6909	1
GO:0060330	regulation of response to interferon-gamma	1/69	25/17913	0.0920351	0.204045	0.151839	10062	1
GO:0060334	regulation of interferon-gamma-mediated signaling pathway	1/69	25/17913	0.0920351	0.204045	0.151839	10062	1
GO:0060561	apoptotic process involved in morphogenesis	1/69	25/17913	0.0920351	0.204045	0.151839	2296	1
GO:0070897	transcription preinitiation complex assembly	1/69	25/17913	0.0920351	0.204045	0.151839	6597	1
GO:0071514	genetic imprinting	1/69	25/17913	0.0920351	0.204045	0.151839	1788	1
GO:1900101	regulation of endoplasmic reticulum unfolded protein response	1/69	25/17913	0.0920351	0.204045	0.151839	10987	1
GO:0001819	positive regulation of cytokine production	4/69	446/17913	0.0930476	0.206007	0.153299	1054/1958/3659/6777	4
GO:0090263	positive regulation of canonical Wnt signaling pathway	2/69	135/17913	0.0954765	0.208375	0.155061	1749/6659	2
GO:0010996	response to auditory stimulus	1/69	26/17913	0.0955374	0.208375	0.155061	7508	1
GO:0031440	regulation of mRNA 3'-end processing	1/69	26/17913	0.0955374	0.208375	0.155061	580	1
GO:0033598	mammary gland epithelial cell proliferation	1/69	26/17913	0.0955374	0.208375	0.155061	3202	1
GO:0045992	negative regulation of embryonic development	1/69	26/17913	0.0955374	0.208375	0.155061	6909	1
GO:0060706	cell differentiation involved in embryonic placenta development	1/69	26/17913	0.0955374	0.208375	0.155061	144455	1
GO:0061437	renal system vasculature development	1/69	26/17913	0.0955374	0.208375	0.155061	1958	1
GO:0061440	kidney vasculature development	1/69	26/17913	0.0955374	0.208375	0.155061	1958	1
GO:0070911	global genome nucleotide-excision repair	1/69	26/17913	0.0955374	0.208375	0.155061	7508	1
GO:1903203	regulation of oxidative stress-induced neuron death	1/69	26/17913	0.0955374	0.208375	0.155061	5978	1
GO:2000679	positive regulation of transcription regulatory region DNA binding	1/69	26/17913	0.0955374	0.208375	0.155061	2296	1
GO:0050709	negative regulation of protein secretion	2/69	137/17913	0.0978658	0.212821	0.15837	10062/5978	2
GO:0050890	cognition	3/69	286/17913	0.0980942	0.212821	0.15837	7832/2019/2353	3
GO:0051235	maintenance of location	3/69	286/17913	0.0980942	0.212821	0.15837	580/10062/6777	3
GO:0003148	outflow tract septum morphogenesis	1/69	27/17913	0.0990264	0.212821	0.15837	6909	1
GO:0009394	2'-deoxyribonucleotide metabolic process	1/69	27/17913	0.0990264	0.212821	0.15837	9519	1
GO:0031365	N-terminal protein amino acid modification	1/69	27/17913	0.0990264	0.212821	0.15837	6659	1
GO:0035456	response to interferon-beta	1/69	27/17913	0.0990264	0.212821	0.15837	3659	1
GO:0035883	enteroendocrine cell differentiation	1/69	27/17913	0.0990264	0.212821	0.15837	9575	1
GO:0036475	neuron death in response to oxidative stress	1/69	27/17913	0.0990264	0.212821	0.15837	5978	1
GO:0046640	regulation of alpha-beta T cell proliferation	1/69	27/17913	0.0990264	0.212821	0.15837	3659	1
GO:0050686	negative regulation of mRNA processing	1/69	27/17913	0.0990264	0.212821	0.15837	580	1
GO:0051384	response to glucocorticoid	2/69	139/17913	0.100272	0.214926	0.159936	2353/5978	2
GO:0071322	cellular response to carbohydrate stimulus	2/69	139/17913	0.100272	0.214926	0.159936	6597/6659	2
GO:0001837	epithelial to mesenchymal transition	2/69	140/17913	0.101482	0.216543	0.161139	2296/4087	2
GO:0072073	kidney epithelium development	2/69	140/17913	0.101482	0.216543	0.161139	2296/4087	2
GO:0002717	positive regulation of natural killer cell mediated immunity	1/69	28/17913	0.102502	0.216543	0.161139	6777	1
GO:0010894	negative regulation of steroid biosynthetic process	1/69	28/17913	0.102502	0.216543	0.161139	5978	1
GO:0032814	regulation of natural killer cell activation	1/69	28/17913	0.102502	0.216543	0.161139	6777	1
GO:0042634	regulation of hair cycle	1/69	28/17913	0.102502	0.216543	0.161139	9575	1
GO:0045577	regulation of B cell differentiation	1/69	28/17913	0.102502	0.216543	0.161139	6777	1
GO:0050869	negative regulation of B cell activation	1/69	28/17913	0.102502	0.216543	0.161139	84174	1
GO:0070229	negative regulation of lymphocyte apoptotic process	1/69	28/17913	0.102502	0.216543	0.161139	1831	1
GO:0070306	lens fiber cell differentiation	1/69	28/17913	0.102502	0.216543	0.161139	6498	1
GO:0090344	negative regulation of cell aging	1/69	28/17913	0.102502	0.216543	0.161139	5933	1
GO:0002449	lymphocyte mediated immunity	3/69	293/17913	0.10357	0.218379	0.162506	1054/84174/6777	3
GO:0001678	cellular glucose homeostasis	2/69	142/17913	0.103913	0.218379	0.162506	6597/6659	2
GO:0002792	negative regulation of peptide secretion	2/69	142/17913	0.103913	0.218379	0.162506	10062/5978	2
GO:0072006	nephron development	2/69	142/17913	0.103913	0.218379	0.162506	1958/2296	2
GO:0062013	positive regulation of small molecule metabolic process	2/69	143/17913	0.105134	0.218985	0.162957	10062/11091	2
GO:1903037	regulation of leukocyte cell-cell adhesion	3/69	295/17913	0.105157	0.218985	0.162957	1960/3659/6777	3
GO:0003016	respiratory system process	1/69	29/17913	0.105965	0.218985	0.162957	3202	1
GO:0006294	nucleotide-excision repair, preincision complex assembly	1/69	29/17913	0.105965	0.218985	0.162957	7508	1
GO:0009262	deoxyribonucleotide metabolic process	1/69	29/17913	0.105965	0.218985	0.162957	9519	1
GO:0010390	histone monoubiquitination	1/69	29/17913	0.105965	0.218985	0.162957	29128	1
GO:0019692	deoxyribose phosphate metabolic process	1/69	29/17913	0.105965	0.218985	0.162957	9519	1
GO:0021696	cerebellar cortex morphogenesis	1/69	29/17913	0.105965	0.218985	0.162957	2735	1
GO:0031297	replication fork processing	1/69	29/17913	0.105965	0.218985	0.162957	5888	1
GO:0060441	epithelial tube branching involved in lung morphogenesis	1/69	29/17913	0.105965	0.218985	0.162957	3202	1
GO:0070723	response to cholesterol	1/69	29/17913	0.105965	0.218985	0.162957	4087	1
GO:0071480	cellular response to gamma radiation	1/69	29/17913	0.105965	0.218985	0.162957	1958	1
GO:2000036	regulation of stem cell population maintenance	1/69	29/17913	0.105965	0.218985	0.162957	5978	1
GO:0048871	multicellular organismal homeostasis	4/69	472/17913	0.108671	0.221574	0.164883	580/1958/2296/10062	4
GO:0043524	negative regulation of neuron apoptotic process	2/69	146/17913	0.108823	0.221574	0.164883	7832/2019	2
GO:0003209	cardiac atrium morphogenesis	1/69	30/17913	0.109414	0.221574	0.164883	6659	1
GO:0006362	transcription elongation from RNA polymerase I promoter	1/69	30/17913	0.109414	0.221574	0.164883	25885	1
GO:0009303	rRNA transcription	1/69	30/17913	0.109414	0.221574	0.164883	6597	1
GO:0010743	regulation of macrophage derived foam cell differentiation	1/69	30/17913	0.109414	0.221574	0.164883	10062	1
GO:0021772	olfactory bulb development	1/69	30/17913	0.109414	0.221574	0.164883	1749	1
GO:0031572	G2 DNA damage checkpoint	1/69	30/17913	0.109414	0.221574	0.164883	4303	1
GO:0032728	positive regulation of interferon-beta production	1/69	30/17913	0.109414	0.221574	0.164883	3659	1
GO:0032743	positive regulation of interleukin-2 production	1/69	30/17913	0.109414	0.221574	0.164883	6777	1
GO:0045939	negative regulation of steroid metabolic process	1/69	30/17913	0.109414	0.221574	0.164883	5978	1
GO:0046633	alpha-beta T cell proliferation	1/69	30/17913	0.109414	0.221574	0.164883	3659	1
GO:0060325	face morphogenesis	1/69	30/17913	0.109414	0.221574	0.164883	1749	1
GO:1900181	negative regulation of protein localization to nucleus	1/69	30/17913	0.109414	0.221574	0.164883	25885	1
GO:1903319	positive regulation of protein maturation	1/69	30/17913	0.109414	0.221574	0.164883	6659	1
GO:1904837	beta-catenin-TCF complex assembly	1/69	30/17913	0.109414	0.221574	0.164883	6597	1
GO:0002224	toll-like receptor signaling pathway	2/69	147/17913	0.11006	0.222046	0.165235	3659/10062	2
GO:0071236	cellular response to antibiotic	2/69	147/17913	0.11006	0.222046	0.165235	1788/1958	2
GO:1903900	regulation of viral life cycle	2/69	147/17913	0.11006	0.222046	0.165235	3609/2494	2
GO:0006913	nucleocytoplasmic transport	3/69	302/17913	0.110786	0.223232	0.166118	60468/580/6426	3
GO:0016202	regulation of striated muscle tissue development	2/69	149/17913	0.112546	0.22376	0.16651	2735/6909	2
GO:0042129	regulation of T cell proliferation	2/69	149/17913	0.112546	0.22376	0.16651	3659/6777	2
GO:0006363	termination of RNA polymerase I transcription	1/69	31/17913	0.11285	0.22376	0.16651	25885	1
GO:0021988	olfactory lobe development	1/69	31/17913	0.11285	0.22376	0.16651	1749	1
GO:0030431	sleep	1/69	31/17913	0.11285	0.22376	0.16651	2353	1
GO:0030513	positive regulation of BMP signaling pathway	1/69	31/17913	0.11285	0.22376	0.16651	4087	1
GO:0035767	endothelial cell chemotaxis	1/69	31/17913	0.11285	0.22376	0.16651	1960	1
GO:0045648	positive regulation of erythrocyte differentiation	1/69	31/17913	0.11285	0.22376	0.16651	6777	1
GO:0045880	positive regulation of smoothened signaling pathway	1/69	31/17913	0.11285	0.22376	0.16651	2735	1
GO:0045920	negative regulation of exocytosis	1/69	31/17913	0.11285	0.22376	0.16651	5978	1
GO:0048854	brain morphogenesis	1/69	31/17913	0.11285	0.22376	0.16651	5013	1
GO:0051385	response to mineralocorticoid	1/69	31/17913	0.11285	0.22376	0.16651	2353	1
GO:2000758	positive regulation of peptidyl-lysine acetylation	1/69	31/17913	0.11285	0.22376	0.16651	6659	1
GO:0051169	nuclear transport	3/69	305/17913	0.113234	0.224246	0.166872	60468/580/6426	3
GO:0009416	response to light stimulus	3/69	307/17913	0.114878	0.226944	0.16888	9575/2353/7508	3
GO:0050863	regulation of T cell activation	3/69	307/17913	0.114878	0.226944	0.16888	1960/3659/6777	3
GO:0000289	nuclear-transcribed mRNA poly(A) tail shortening	1/69	32/17913	0.116273	0.227253	0.16911	7832	1
GO:0006356	regulation of transcription by RNA polymerase I	1/69	32/17913	0.116273	0.227253	0.16911	6597	1
GO:0021522	spinal cord motor neuron differentiation	1/69	32/17913	0.116273	0.227253	0.16911	6659	1
GO:0040018	positive regulation of multicellular organism growth	1/69	32/17913	0.116273	0.227253	0.16911	6777	1
GO:0061462	protein localization to lysosome	1/69	32/17913	0.116273	0.227253	0.16911	8031	1
GO:0070232	regulation of T cell apoptotic process	1/69	32/17913	0.116273	0.227253	0.16911	1831	1
GO:0071276	cellular response to cadmium ion	1/69	32/17913	0.116273	0.227253	0.16911	2353	1
GO:0097421	liver regeneration	1/69	32/17913	0.116273	0.227253	0.16911	2735	1
GO:1901861	regulation of muscle tissue development	2/69	152/17913	0.116302	0.227253	0.16911	2735/6909	2
GO:0048634	regulation of muscle organ development	2/69	153/17913	0.117561	0.229159	0.170528	2735/6909	2
GO:0050729	positive regulation of inflammatory response	2/69	153/17913	0.117561	0.229159	0.170528	9575/6777	2
GO:0035051	cardiocyte differentiation	2/69	154/17913	0.118824	0.230744	0.171707	5978/6909	2
GO:0010039	response to iron ion	1/69	33/17913	0.119684	0.230744	0.171707	322	1
GO:0035115	embryonic forelimb morphogenesis	1/69	33/17913	0.119684	0.230744	0.171707	2019	1
GO:0036314	response to sterol	1/69	33/17913	0.119684	0.230744	0.171707	4087	1
GO:0045005	DNA-dependent DNA replication maintenance of fidelity	1/69	33/17913	0.119684	0.230744	0.171707	5888	1
GO:0045589	regulation of regulatory T cell differentiation	1/69	33/17913	0.119684	0.230744	0.171707	3659	1
GO:0048048	embryonic eye morphogenesis	1/69	33/17913	0.119684	0.230744	0.171707	6909	1
GO:1902742	apoptotic process involved in development	1/69	33/17913	0.119684	0.230744	0.171707	2296	1
GO:0060562	epithelial tube morphogenesis	3/69	313/17913	0.119864	0.230744	0.171707	3202/6659/6909	3
GO:0021915	neural tube development	2/69	155/17913	0.12009	0.230744	0.171707	2019/6659	2
GO:0031960	response to corticosteroid	2/69	155/17913	0.12009	0.230744	0.171707	2353/5978	2
GO:0071695	anatomical structure maturation	2/69	155/17913	0.12009	0.230744	0.171707	3202/29842	2
GO:0001906	cell killing	2/69	156/17913	0.121359	0.232906	0.173316	1054/6777	2
GO:0010259	multicellular organism aging	1/69	34/17913	0.123081	0.23426	0.174324	29842	1
GO:0032735	positive regulation of interleukin-12 production	1/69	34/17913	0.123081	0.23426	0.174324	3659	1
GO:0033363	secretory granule organization	1/69	34/17913	0.123081	0.23426	0.174324	9519	1
GO:0034142	toll-like receptor 4 signaling pathway	1/69	34/17913	0.123081	0.23426	0.174324	10062	1
GO:0050849	negative regulation of calcium-mediated signaling	1/69	34/17913	0.123081	0.23426	0.174324	84174	1
GO:0060428	lung epithelium development	1/69	34/17913	0.123081	0.23426	0.174324	3202	1
GO:0072595	maintenance of protein localization in organelle	1/69	34/17913	0.123081	0.23426	0.174324	580	1
GO:0050878	regulation of body fluid levels	4/69	499/17913	0.12607	0.237353	0.176625	3659/3660/10062/6777	4
GO:0021587	cerebellum morphogenesis	1/69	35/17913	0.126465	0.237353	0.176625	2735	1
GO:0045066	regulatory T cell differentiation	1/69	35/17913	0.126465	0.237353	0.176625	3659	1
GO:0045070	positive regulation of viral genome replication	1/69	35/17913	0.126465	0.237353	0.176625	2494	1
GO:0045292	mRNA cis splicing, via spliceosome	1/69	35/17913	0.126465	0.237353	0.176625	6426	1
GO:0045923	positive regulation of fatty acid metabolic process	1/69	35/17913	0.126465	0.237353	0.176625	10062	1
GO:0060323	head morphogenesis	1/69	35/17913	0.126465	0.237353	0.176625	1749	1
GO:0060416	response to growth hormone	1/69	35/17913	0.126465	0.237353	0.176625	6777	1
GO:0071312	cellular response to alkaloid	1/69	35/17913	0.126465	0.237353	0.176625	5888	1
GO:0071542	dopaminergic neuron differentiation	1/69	35/17913	0.126465	0.237353	0.176625	2019	1
GO:0035821	modification of morphology or physiology of other organism	2/69	160/17913	0.126471	0.237353	0.176625	5978/6597	2
GO:0046661	male sex differentiation	2/69	160/17913	0.126471	0.237353	0.176625	8031/6777	2
GO:0009615	response to virus	3/69	323/17913	0.12835	0.240317	0.178831	3609/3659/3660	3
GO:0051302	regulation of cell division	2/69	162/17913	0.129046	0.240317	0.178831	144455/5933	2
GO:0000578	embryonic axis specification	1/69	36/17913	0.129837	0.240317	0.178831	4087	1
GO:0002755	MyD88-dependent toll-like receptor signaling pathway	1/69	36/17913	0.129837	0.240317	0.178831	3659	1
GO:0010742	macrophage derived foam cell differentiation	1/69	36/17913	0.129837	0.240317	0.178831	10062	1
GO:0031076	embryonic camera-type eye development	1/69	36/17913	0.129837	0.240317	0.178831	6909	1
GO:0044058	regulation of digestive system process	1/69	36/17913	0.129837	0.240317	0.178831	10062	1
GO:0046825	regulation of protein export from nucleus	1/69	36/17913	0.129837	0.240317	0.178831	580	1
GO:0055090	acylglycerol homeostasis	1/69	36/17913	0.129837	0.240317	0.178831	10062	1
GO:0070328	triglyceride homeostasis	1/69	36/17913	0.129837	0.240317	0.178831	10062	1
GO:0070670	response to interleukin-4	1/69	36/17913	0.129837	0.240317	0.178831	6777	1
GO:0090077	foam cell differentiation	1/69	36/17913	0.129837	0.240317	0.178831	10062	1
GO:0006611	protein export from nucleus	2/69	163/17913	0.130338	0.240968	0.179316	580/6426	2
GO:0022412	cellular process involved in reproduction in multicellular organism	3/69	326/17913	0.130937	0.241799	0.179934	1788/2296/9519	3
GO:0007159	leukocyte cell-cell adhesion	3/69	328/17913	0.132672	0.24457	0.181996	1960/3659/6777	3
GO:0045684	positive regulation of epidermis development	1/69	37/17913	0.133195	0.24457	0.181996	2296	1
GO:0046006	regulation of activated T cell proliferation	1/69	37/17913	0.133195	0.24457	0.181996	6777	1
GO:0046676	negative regulation of insulin secretion	1/69	37/17913	0.133195	0.24457	0.181996	5978	1
GO:0072665	protein localization to vacuole	1/69	37/17913	0.133195	0.24457	0.181996	8031	1
GO:0030308	negative regulation of cell growth	2/69	167/17913	0.135537	0.248305	0.184775	322/6597	2
GO:0048469	cell maturation	2/69	167/17913	0.135537	0.248305	0.184775	3202/29842	2
GO:0001825	blastocyst formation	1/69	38/17913	0.136541	0.248733	0.185093	6498	1
GO:0007431	salivary gland development	1/69	38/17913	0.136541	0.248733	0.185093	29842	1
GO:0032941	secretion by tissue	1/69	38/17913	0.136541	0.248733	0.185093	10062	1
GO:0042769	DNA damage response, detection of DNA damage	1/69	38/17913	0.136541	0.248733	0.185093	6659	1
GO:0043277	apoptotic cell clearance	1/69	38/17913	0.136541	0.248733	0.185093	10062	1
GO:0006479	protein methylation	2/69	169/17913	0.138154	0.250822	0.186648	7832/11091	2
GO:0008213	protein alkylation	2/69	169/17913	0.138154	0.250822	0.186648	7832/11091	2
GO:0090090	negative regulation of canonical Wnt signaling pathway	2/69	169/17913	0.138154	0.250822	0.186648	1958/2735	2
GO:0010038	response to metal ion	3/69	335/17913	0.13881	0.25112	0.18687	322/1788/2353	3
GO:0010874	regulation of cholesterol efflux	1/69	39/17913	0.139874	0.25112	0.18687	10062	1
GO:0019432	triglyceride biosynthetic process	1/69	39/17913	0.139874	0.25112	0.18687	10062	1
GO:0021532	neural tube patterning	1/69	39/17913	0.139874	0.25112	0.18687	2019	1
GO:0021575	hindbrain morphogenesis	1/69	39/17913	0.139874	0.25112	0.18687	2735	1
GO:0032784	regulation of DNA-templated transcription, elongation	1/69	39/17913	0.139874	0.25112	0.18687	25920	1
GO:0042269	regulation of natural killer cell mediated cytotoxicity	1/69	39/17913	0.139874	0.25112	0.18687	6777	1
GO:0045616	regulation of keratinocyte differentiation	1/69	39/17913	0.139874	0.25112	0.18687	2296	1
GO:0090207	regulation of triglyceride metabolic process	1/69	39/17913	0.139874	0.25112	0.18687	10062	1
GO:1902229	regulation of intrinsic apoptotic signaling pathway in response to DNA damage	1/69	39/17913	0.139874	0.25112	0.18687	6498	1
GO:0050821	protein stabilization	2/69	171/17913	0.140783	0.25247	0.187875	4194/6659	2
GO:0001659	temperature homeostasis	2/69	172/17913	0.142101	0.254552	0.189424	1958/10062	2
GO:0001912	positive regulation of leukocyte mediated cytotoxicity	1/69	40/17913	0.143194	0.255095	0.189828	6777	1
GO:0032924	activin receptor signaling pathway	1/69	40/17913	0.143194	0.255095	0.189828	4087	1
GO:0038084	vascular endothelial growth factor signaling pathway	1/69	40/17913	0.143194	0.255095	0.189828	2296	1
GO:0043403	skeletal muscle tissue regeneration	1/69	40/17913	0.143194	0.255095	0.189828	688	1
GO:0048286	lung alveolus development	1/69	40/17913	0.143194	0.255095	0.189828	3202	1
GO:0000381	regulation of alternative mRNA splicing, via spliceosome	1/69	41/17913	0.146502	0.257295	0.191465	5978	1
GO:0001709	cell fate determination	1/69	41/17913	0.146502	0.257295	0.191465	6909	1
GO:0010569	regulation of double-strand break repair via homologous recombination	1/69	41/17913	0.146502	0.257295	0.191465	5888	1
GO:0010907	positive regulation of glucose metabolic process	1/69	41/17913	0.146502	0.257295	0.191465	11091	1
GO:0035136	forelimb morphogenesis	1/69	41/17913	0.146502	0.257295	0.191465	2019	1
GO:0046460	neutral lipid biosynthetic process	1/69	41/17913	0.146502	0.257295	0.191465	10062	1
GO:0046463	acylglycerol biosynthetic process	1/69	41/17913	0.146502	0.257295	0.191465	10062	1
GO:0050798	activated T cell proliferation	1/69	41/17913	0.146502	0.257295	0.191465	6777	1
GO:0072210	metanephric nephron development	1/69	41/17913	0.146502	0.257295	0.191465	1958	1
GO:0090184	positive regulation of kidney development	1/69	41/17913	0.146502	0.257295	0.191465	1958	1
GO:0090278	negative regulation of peptide hormone secretion	1/69	41/17913	0.146502	0.257295	0.191465	5978	1
GO:0090317	negative regulation of intracellular protein transport	1/69	41/17913	0.146502	0.257295	0.191465	580	1
GO:1901985	positive regulation of protein acetylation	1/69	41/17913	0.146502	0.257295	0.191465	6659	1
GO:0051168	nuclear export	2/69	176/17913	0.147401	0.258593	0.192431	580/6426	2
GO:0042098	T cell proliferation	2/69	177/17913	0.148732	0.260362	0.193748	3659/6777	2
GO:0043112	receptor metabolic process	2/69	177/17913	0.148732	0.260362	0.193748	3202/10062	2
GO:0002715	regulation of natural killer cell mediated immunity	1/69	42/17913	0.149797	0.260812	0.194082	6777	1
GO:0006221	pyrimidine nucleotide biosynthetic process	1/69	42/17913	0.149797	0.260812	0.194082	9519	1
GO:0006376	mRNA splice site selection	1/69	42/17913	0.149797	0.260812	0.194082	6426	1
GO:0021983	pituitary gland development	1/69	42/17913	0.149797	0.260812	0.194082	2735	1
GO:0032731	positive regulation of interleukin-1 beta production	1/69	42/17913	0.149797	0.260812	0.194082	1958	1
GO:0007369	gastrulation	2/69	178/17913	0.150066	0.260999	0.194222	2296/4087	2
GO:0007219	Notch signaling pathway	2/69	179/17913	0.151403	0.262757	0.19553	2296/6909	2
GO:1901796	regulation of signal transduction by p53 class mediator	2/69	179/17913	0.151403	0.262757	0.19553	580/4194	2
GO:0009409	response to cold	1/69	43/17913	0.15308	0.264814	0.19706	2353	1
GO:0010883	regulation of lipid storage	1/69	43/17913	0.15308	0.264814	0.19706	10062	1
GO:0060443	mammary gland morphogenesis	1/69	43/17913	0.15308	0.264814	0.19706	6909	1
GO:0002040	sprouting angiogenesis	2/69	181/17913	0.154083	0.265979	0.197927	144455/1960	2
GO:0051099	positive regulation of binding	2/69	181/17913	0.154083	0.265979	0.197927	1054/2296	2
GO:0043901	negative regulation of multi-organism process	2/69	182/17913	0.155427	0.267602	0.199135	3609/5978	2
GO:0016574	histone ubiquitination	1/69	44/17913	0.15635	0.267602	0.199135	29128	1
GO:0030850	prostate gland development	1/69	44/17913	0.15635	0.267602	0.199135	2735	1
GO:0035196	production of miRNAs involved in gene silencing by miRNA	1/69	44/17913	0.15635	0.267602	0.199135	4087	1
GO:0048483	autonomic nervous system development	1/69	44/17913	0.15635	0.267602	0.199135	6659	1
GO:0048701	embryonic cranial skeleton morphogenesis	1/69	44/17913	0.15635	0.267602	0.199135	4087	1
GO:0061014	positive regulation of mRNA catabolic process	1/69	44/17913	0.15635	0.267602	0.199135	7832	1
GO:0097720	calcineurin-mediated signaling	1/69	44/17913	0.15635	0.267602	0.199135	2494	1
GO:0045666	positive regulation of neuron differentiation	3/69	355/17913	0.156863	0.268196	0.199577	322/5978/6498	3
GO:0048839	inner ear development	2/69	185/17913	0.159471	0.271165	0.201787	1749/5013	2
GO:0001974	blood vessel remodeling	1/69	45/17913	0.159608	0.271165	0.201787	2296	1
GO:0022602	ovulation cycle process	1/69	45/17913	0.159608	0.271165	0.201787	6777	1
GO:0030199	collagen fibril organization	1/69	45/17913	0.159608	0.271165	0.201787	2296	1
GO:0045581	negative regulation of T cell differentiation	1/69	45/17913	0.159608	0.271165	0.201787	3659	1
GO:0060412	ventricular septum morphogenesis	1/69	45/17913	0.159608	0.271165	0.201787	6659	1
GO:0006111	regulation of gluconeogenesis	1/69	46/17913	0.162853	0.274368	0.20417	11091	1
GO:0021517	ventral spinal cord development	1/69	46/17913	0.162853	0.274368	0.20417	6659	1
GO:0021695	cerebellar cortex development	1/69	46/17913	0.162853	0.274368	0.20417	2735	1
GO:0032369	negative regulation of lipid transport	1/69	46/17913	0.162853	0.274368	0.20417	10062	1
GO:0032480	negative regulation of type I interferon production	1/69	46/17913	0.162853	0.274368	0.20417	5966	1
GO:0060324	face development	1/69	46/17913	0.162853	0.274368	0.20417	1749	1
GO:0070231	T cell apoptotic process	1/69	46/17913	0.162853	0.274368	0.20417	1831	1
GO:2000107	negative regulation of leukocyte apoptotic process	1/69	46/17913	0.162853	0.274368	0.20417	1831	1
GO:0019722	calcium-mediated signaling	2/69	188/17913	0.163536	0.275231	0.204812	2494/84174	2
GO:0060348	bone development	2/69	189/17913	0.164895	0.277229	0.206299	1749/2296	2
GO:0008206	bile acid metabolic process	1/69	47/17913	0.166086	0.277498	0.206499	2494	1
GO:0014911	positive regulation of smooth muscle cell migration	1/69	47/17913	0.166086	0.277498	0.206499	4303	1
GO:0033260	nuclear DNA replication	1/69	47/17913	0.166086	0.277498	0.206499	5888	1
GO:0045815	positive regulation of gene expression, epigenetic	1/69	47/17913	0.166086	0.277498	0.206499	25885	1
GO:0048512	circadian behavior	1/69	47/17913	0.166086	0.277498	0.206499	1958	1
GO:0120163	negative regulation of cold-induced thermogenesis	1/69	47/17913	0.166086	0.277498	0.206499	10062	1
GO:1901654	response to ketone	2/69	191/17913	0.167619	0.27977	0.20819	2353/10062	2
GO:0051098	regulation of binding	3/69	368/17913	0.168976	0.280268	0.20856	1054/2296/4087	3
GO:0007622	rhythmic behavior	1/69	48/17913	0.169307	0.280268	0.20856	1958	1
GO:0010171	body morphogenesis	1/69	48/17913	0.169307	0.280268	0.20856	1749	1
GO:0031050	dsRNA processing	1/69	48/17913	0.169307	0.280268	0.20856	4087	1
GO:0042220	response to cocaine	1/69	48/17913	0.169307	0.280268	0.20856	1788	1
GO:0055010	ventricular cardiac muscle tissue morphogenesis	1/69	48/17913	0.169307	0.280268	0.20856	2296	1
GO:0070918	production of small RNA involved in gene silencing by RNA	1/69	48/17913	0.169307	0.280268	0.20856	4087	1
GO:0090329	regulation of DNA-dependent DNA replication	1/69	48/17913	0.169307	0.280268	0.20856	144455	1
GO:0007626	locomotory behavior	2/69	194/17913	0.17172	0.283681	0.211101	1958/2019	2
GO:0031099	regeneration	2/69	194/17913	0.17172	0.283681	0.211101	2735/688	2
GO:0007595	lactation	1/69	49/17913	0.172515	0.284122	0.211428	6777	1
GO:0060563	neuroepithelial cell differentiation	1/69	49/17913	0.172515	0.284122	0.211428	6659	1
GO:2001238	positive regulation of extrinsic apoptotic signaling pathway	1/69	49/17913	0.172515	0.284122	0.211428	6498	1
GO:0045089	positive regulation of innate immune response	3/69	373/17913	0.173707	0.285793	0.212672	3659/10062/6777	3
GO:0001706	endoderm formation	1/69	50/17913	0.175711	0.286381	0.21311	4087	1
GO:0014009	glial cell proliferation	1/69	50/17913	0.175711	0.286381	0.21311	6659	1
GO:0031343	positive regulation of cell killing	1/69	50/17913	0.175711	0.286381	0.21311	6777	1
GO:0032732	positive regulation of interleukin-1 production	1/69	50/17913	0.175711	0.286381	0.21311	1958	1
GO:0035176	social behavior	1/69	50/17913	0.175711	0.286381	0.21311	2019	1
GO:0036297	interstrand cross-link repair	1/69	50/17913	0.175711	0.286381	0.21311	5888	1
GO:0051703	intraspecies interaction between organisms	1/69	50/17913	0.175711	0.286381	0.21311	2019	1
GO:0060425	lung morphogenesis	1/69	50/17913	0.175711	0.286381	0.21311	3202	1
GO:2000179	positive regulation of neural precursor cell proliferation	1/69	50/17913	0.175711	0.286381	0.21311	2735	1
GO:0002221	pattern recognition receptor signaling pathway	2/69	197/17913	0.175839	0.286381	0.21311	3659/10062	2
GO:0017148	negative regulation of translation	2/69	198/17913	0.177215	0.287015	0.213581	7832/3609	2
GO:0030178	negative regulation of Wnt signaling pathway	2/69	198/17913	0.177215	0.287015	0.213581	1958/2735	2
GO:0050870	positive regulation of T cell activation	2/69	198/17913	0.177215	0.287015	0.213581	1960/6777	2
GO:0030278	regulation of ossification	2/69	199/17913	0.178593	0.287015	0.213581	2735/5978	2
GO:0048762	mesenchymal cell differentiation	2/69	199/17913	0.178593	0.287015	0.213581	2296/4087	2
GO:0050670	regulation of lymphocyte proliferation	2/69	199/17913	0.178593	0.287015	0.213581	3659/6777	2
GO:0050679	positive regulation of epithelial cell proliferation	2/69	199/17913	0.178593	0.287015	0.213581	1749/1960	2
GO:0071229	cellular response to acid chemical	2/69	199/17913	0.178593	0.287015	0.213581	1788/1958	2
GO:0021515	cell differentiation in spinal cord	1/69	51/17913	0.178895	0.287015	0.213581	6659	1
GO:0032781	positive regulation of ATPase activity	1/69	51/17913	0.178895	0.287015	0.213581	29128	1
GO:0045620	negative regulation of lymphocyte differentiation	1/69	51/17913	0.178895	0.287015	0.213581	3659	1
GO:0070098	chemokine-mediated signaling pathway	1/69	51/17913	0.178895	0.287015	0.213581	2296	1
GO:0070228	regulation of lymphocyte apoptotic process	1/69	51/17913	0.178895	0.287015	0.213581	1831	1
GO:2000677	regulation of transcription regulatory region DNA binding	1/69	51/17913	0.178895	0.287015	0.213581	2296	1
GO:2000772	regulation of cellular senescence	1/69	51/17913	0.178895	0.287015	0.213581	5933	1
GO:0032944	regulation of mononuclear cell proliferation	2/69	200/17913	0.179973	0.288458	0.214655	3659/6777	2
GO:0021879	forebrain neuron differentiation	1/69	52/17913	0.182067	0.290659	0.216293	1749	1
GO:0051150	regulation of smooth muscle cell differentiation	1/69	52/17913	0.182067	0.290659	0.216293	4303	1
GO:0051568	histone H3-K4 methylation	1/69	52/17913	0.182067	0.290659	0.216293	11091	1
GO:0072528	pyrimidine-containing compound biosynthetic process	1/69	52/17913	0.182067	0.290659	0.216293	9519	1
GO:1903531	negative regulation of secretion by cell	2/69	202/17913	0.182738	0.291442	0.216875	10062/5978	2
GO:0045765	regulation of angiogenesis	3/69	383/17913	0.183283	0.292022	0.217307	2296/4303/3202	3
GO:0032655	regulation of interleukin-12 production	1/69	53/17913	0.185227	0.294538	0.21918	3659	1
GO:0043551	regulation of phosphatidylinositol 3-kinase activity	1/69	53/17913	0.185227	0.294538	0.21918	84174	1
GO:0001541	ovarian follicle development	1/69	54/17913	0.188375	0.298075	0.221812	2296	1
GO:0002763	positive regulation of myeloid leukocyte differentiation	1/69	54/17913	0.188375	0.298075	0.221812	2353	1
GO:0032663	regulation of interleukin-2 production	1/69	54/17913	0.188375	0.298075	0.221812	6777	1
GO:0042304	regulation of fatty acid biosynthetic process	1/69	54/17913	0.188375	0.298075	0.221812	10062	1
GO:0071385	cellular response to glucocorticoid stimulus	1/69	54/17913	0.188375	0.298075	0.221812	5978	1
GO:0022407	regulation of cell-cell adhesion	3/69	389/17913	0.189096	0.298924	0.222443	1960/3659/6777	3
GO:0003229	ventricular cardiac muscle tissue development	1/69	55/17913	0.191511	0.301559	0.224404	2296	1
GO:0010332	response to gamma radiation	1/69	55/17913	0.191511	0.301559	0.224404	1958	1
GO:0032615	interleukin-12 production	1/69	55/17913	0.191511	0.301559	0.224404	3659	1
GO:0032722	positive regulation of chemokine production	1/69	55/17913	0.191511	0.301559	0.224404	1958	1
GO:0007409	axonogenesis	3/69	393/17913	0.192999	0.303607	0.225928	322/1749/6498	3
GO:0043523	regulation of neuron apoptotic process	2/69	210/17913	0.19386	0.304663	0.226714	7832/2019	2
GO:0033344	cholesterol efflux	1/69	56/17913	0.194634	0.30499	0.226957	10062	1
GO:1902808	positive regulation of cell cycle G1/S phase transition	1/69	56/17913	0.194634	0.30499	0.226957	2735	1
GO:1903202	negative regulation of oxidative stress-induced cell death	1/69	56/17913	0.194634	0.30499	0.226957	5978	1
GO:0043583	ear development	2/69	212/17913	0.196654	0.306298	0.227931	1749/5013	2
GO:0006417	regulation of translation	3/69	397/17913	0.196923	0.306298	0.227931	7832/3609/6659	3
GO:0006879	cellular iron ion homeostasis	1/69	57/17913	0.197746	0.306298	0.227931	8031	1
GO:0032507	maintenance of protein location in cell	1/69	57/17913	0.197746	0.306298	0.227931	580	1
GO:0045604	regulation of epidermal cell differentiation	1/69	57/17913	0.197746	0.306298	0.227931	2296	1
GO:0045824	negative regulation of innate immune response	1/69	57/17913	0.197746	0.306298	0.227931	10062	1
GO:0046686	response to cadmium ion	1/69	57/17913	0.197746	0.306298	0.227931	2353	1
GO:0051055	negative regulation of lipid biosynthetic process	1/69	57/17913	0.197746	0.306298	0.227931	5978	1
GO:0090183	regulation of kidney development	1/69	57/17913	0.197746	0.306298	0.227931	1958	1
GO:1900408	negative regulation of cellular response to oxidative stress	1/69	57/17913	0.197746	0.306298	0.227931	5978	1
GO:1902041	regulation of extrinsic apoptotic signaling pathway via death domain receptors	1/69	57/17913	0.197746	0.306298	0.227931	6498	1
GO:2000756	regulation of peptidyl-lysine acetylation	1/69	57/17913	0.197746	0.306298	0.227931	6659	1
GO:0001894	tissue homeostasis	2/69	214/17913	0.199454	0.308056	0.229239	580/2296	2
GO:0070663	regulation of leukocyte proliferation	2/69	214/17913	0.199454	0.308056	0.229239	3659/6777	2
GO:1903039	positive regulation of leukocyte cell-cell adhesion	2/69	214/17913	0.199454	0.308056	0.229239	1960/6777	2
GO:0032370	positive regulation of lipid transport	1/69	58/17913	0.200846	0.309614	0.230398	10062	1
GO:0071384	cellular response to corticosteroid stimulus	1/69	58/17913	0.200846	0.309614	0.230398	5978	1
GO:0034249	negative regulation of cellular amide metabolic process	2/69	217/17913	0.203663	0.312287	0.232387	7832/3609	2
GO:0001947	heart looping	1/69	59/17913	0.203935	0.312287	0.232387	6909	1
GO:0006220	pyrimidine nucleotide metabolic process	1/69	59/17913	0.203935	0.312287	0.232387	9519	1
GO:0045071	negative regulation of viral genome replication	1/69	59/17913	0.203935	0.312287	0.232387	3609	1
GO:0090342	regulation of cell aging	1/69	59/17913	0.203935	0.312287	0.232387	5933	1
GO:1902883	negative regulation of response to oxidative stress	1/69	59/17913	0.203935	0.312287	0.232387	5978	1
GO:1903902	positive regulation of viral life cycle	1/69	59/17913	0.203935	0.312287	0.232387	2494	1
GO:0009880	embryonic pattern specification	1/69	60/17913	0.207011	0.314907	0.234337	4087	1
GO:0010676	positive regulation of cellular carbohydrate metabolic process	1/69	60/17913	0.207011	0.314907	0.234337	11091	1
GO:0032371	regulation of sterol transport	1/69	60/17913	0.207011	0.314907	0.234337	10062	1
GO:0032374	regulation of cholesterol transport	1/69	60/17913	0.207011	0.314907	0.234337	10062	1
GO:1905953	negative regulation of lipid localization	1/69	60/17913	0.207011	0.314907	0.234337	10062	1
GO:1990868	response to chemokine	1/69	60/17913	0.207011	0.314907	0.234337	2296	1
GO:1990869	cellular response to chemokine	1/69	60/17913	0.207011	0.314907	0.234337	2296	1
GO:0003407	neural retina development	1/69	61/17913	0.210076	0.318369	0.236913	6597	1
GO:0014032	neural crest cell development	1/69	61/17913	0.210076	0.318369	0.236913	2296	1
GO:0042733	embryonic digit morphogenesis	1/69	61/17913	0.210076	0.318369	0.236913	6909	1
GO:0046888	negative regulation of hormone secretion	1/69	61/17913	0.210076	0.318369	0.236913	5978	1
GO:0034504	protein localization to nucleus	2/69	223/17913	0.212112	0.320588	0.238564	580/25885	2
GO:1903320	regulation of protein modification by small protein conjugation or removal	2/69	223/17913	0.212112	0.320588	0.238564	1958/6659	2
GO:0060249	anatomical structure homeostasis	3/69	413/17913	0.212812	0.320588	0.238564	580/2296/5888	3
GO:0001756	somitogenesis	1/69	62/17913	0.213129	0.320588	0.238564	2296	1
GO:0007585	respiratory gaseous exchange	1/69	62/17913	0.213129	0.320588	0.238564	3202	1
GO:0032623	interleukin-2 production	1/69	62/17913	0.213129	0.320588	0.238564	6777	1
GO:0032729	positive regulation of interferon-gamma production	1/69	62/17913	0.213129	0.320588	0.238564	1054	1
GO:2001244	positive regulation of intrinsic apoptotic signaling pathway	1/69	62/17913	0.213129	0.320588	0.238564	6498	1
GO:0021872	forebrain generation of neurons	1/69	63/17913	0.216171	0.323324	0.2406	1749	1
GO:0030101	natural killer cell activation	1/69	63/17913	0.216171	0.323324	0.2406	6777	1
GO:0036498	IRE1-mediated unfolded protein response	1/69	63/17913	0.216171	0.323324	0.2406	10987	1
GO:0045600	positive regulation of fat cell differentiation	1/69	63/17913	0.216171	0.323324	0.2406	688	1
GO:0055008	cardiac muscle tissue morphogenesis	1/69	63/17913	0.216171	0.323324	0.2406	2296	1
GO:0071277	cellular response to calcium ion	1/69	63/17913	0.216171	0.323324	0.2406	2353	1
GO:0051048	negative regulation of secretion	2/69	226/17913	0.216351	0.323324	0.2406	10062/5978	2
GO:0042593	glucose homeostasis	2/69	227/17913	0.217765	0.325137	0.241949	6597/6659	2
GO:0033500	carbohydrate homeostasis	2/69	228/17913	0.219181	0.325474	0.2422	6597/6659	2
GO:0001910	regulation of leukocyte mediated cytotoxicity	1/69	64/17913	0.219201	0.325474	0.2422	6777	1
GO:0045670	regulation of osteoclast differentiation	1/69	64/17913	0.219201	0.325474	0.2422	2353	1
GO:0060135	maternal process involved in female pregnancy	1/69	64/17913	0.219201	0.325474	0.2422	10661	1
GO:0061371	determination of heart left/right asymmetry	1/69	64/17913	0.219201	0.325474	0.2422	6909	1
GO:0071230	cellular response to amino acid stimulus	1/69	64/17913	0.219201	0.325474	0.2422	1788	1
GO:0003143	embryonic heart tube morphogenesis	1/69	65/17913	0.222219	0.327844	0.243964	6909	1
GO:0006513	protein monoubiquitination	1/69	65/17913	0.222219	0.327844	0.243964	29128	1
GO:0014031	mesenchymal cell development	1/69	65/17913	0.222219	0.327844	0.243964	2296	1
GO:0030858	positive regulation of epithelial cell differentiation	1/69	65/17913	0.222219	0.327844	0.243964	2296	1
GO:0032387	negative regulation of intracellular transport	1/69	65/17913	0.222219	0.327844	0.243964	580	1
GO:0048864	stem cell development	1/69	65/17913	0.222219	0.327844	0.243964	2296	1
GO:1904888	cranial skeletal system development	1/69	65/17913	0.222219	0.327844	0.243964	4087	1
GO:0043030	regulation of macrophage activation	1/69	66/17913	0.225226	0.331372	0.246589	10062	1
GO:0045806	negative regulation of endocytosis	1/69	66/17913	0.225226	0.331372	0.246589	10062	1
GO:0051148	negative regulation of muscle cell differentiation	1/69	66/17913	0.225226	0.331372	0.246589	4303	1
GO:0040014	regulation of multicellular organism growth	1/69	67/17913	0.228221	0.334559	0.248961	6777	1
GO:0051705	multi-organism behavior	1/69	67/17913	0.228221	0.334559	0.248961	2019	1
GO:0061180	mammary gland epithelium development	1/69	67/17913	0.228221	0.334559	0.248961	3202	1
GO:0070227	lymphocyte apoptotic process	1/69	67/17913	0.228221	0.334559	0.248961	1831	1
GO:0002088	lens development in camera-type eye	1/69	68/17913	0.231205	0.338319	0.251759	6498	1
GO:0032024	positive regulation of insulin secretion	1/69	68/17913	0.231205	0.338319	0.251759	6659	1
GO:0045165	cell fate commitment	2/69	238/17913	0.233377	0.340815	0.253616	4087/6909	2
GO:0051402	neuron apoptotic process	2/69	238/17913	0.233377	0.340815	0.253616	7832/2019	2
GO:0006353	DNA-templated transcription, termination	1/69	69/17913	0.234178	0.340815	0.253616	25885	1
GO:0007422	peripheral nervous system development	1/69	69/17913	0.234178	0.340815	0.253616	1960	1
GO:0051865	protein autoubiquitination	1/69	69/17913	0.234178	0.340815	0.253616	29128	1
GO:1903312	negative regulation of mRNA metabolic process	1/69	69/17913	0.234178	0.340815	0.253616	580	1
GO:0014033	neural crest cell differentiation	1/69	70/17913	0.237139	0.344193	0.25613	2296	1
GO:0050871	positive regulation of B cell activation	1/69	70/17913	0.237139	0.344193	0.25613	6777	1
GO:0060193	positive regulation of lipase activity	1/69	70/17913	0.237139	0.344193	0.25613	10062	1
GO:0097237	cellular response to toxic substance	2/69	241/17913	0.237649	0.344623	0.25645	1788/1958	2
GO:0061564	axon development	3/69	438/17913	0.238174	0.345074	0.256786	322/1749/6498	3
GO:0000245	spliceosomal complex assembly	1/69	71/17913	0.240089	0.345876	0.257382	6426	1
GO:0000288	nuclear-transcribed mRNA catabolic process, deadenylation-dependent decay	1/69	71/17913	0.240089	0.345876	0.257382	7832	1
GO:0001960	negative regulation of cytokine-mediated signaling pathway	1/69	71/17913	0.240089	0.345876	0.257382	10062	1
GO:0042795	snRNA transcription by RNA polymerase II	1/69	71/17913	0.240089	0.345876	0.257382	5451	1
GO:1901983	regulation of protein acetylation	1/69	71/17913	0.240089	0.345876	0.257382	6659	1
GO:1903313	positive regulation of mRNA metabolic process	1/69	71/17913	0.240089	0.345876	0.257382	7832	1
GO:0045088	regulation of innate immune response	3/69	440/17913	0.240227	0.345876	0.257382	3659/10062/6777	3
GO:0061448	connective tissue development	2/69	243/17913	0.240499	0.345959	0.257444	1958/3202	2
GO:0045926	negative regulation of growth	2/69	244/17913	0.241925	0.346508	0.257853	322/6597	2
GO:0046651	lymphocyte proliferation	2/69	244/17913	0.241925	0.346508	0.257853	3659/6777	2
GO:0006081	cellular aldehyde metabolic process	1/69	72/17913	0.243028	0.346508	0.257853	5978	1
GO:0009301	snRNA transcription	1/69	72/17913	0.243028	0.346508	0.257853	5451	1
GO:0043462	regulation of ATPase activity	1/69	72/17913	0.243028	0.346508	0.257853	29128	1
GO:0050772	positive regulation of axonogenesis	1/69	72/17913	0.243028	0.346508	0.257853	6498	1
GO:0051651	maintenance of location in cell	1/69	72/17913	0.243028	0.346508	0.257853	580	1
GO:0072347	response to anesthetic	1/69	72/17913	0.243028	0.346508	0.257853	1788	1
GO:1902036	regulation of hematopoietic stem cell differentiation	1/69	72/17913	0.243028	0.346508	0.257853	2296	1
GO:2000779	regulation of double-strand break repair	1/69	72/17913	0.243028	0.346508	0.257853	5888	1
GO:0021537	telencephalon development	2/69	246/17913	0.244778	0.348388	0.259252	7832/1749	2
GO:0032943	mononuclear cell proliferation	2/69	246/17913	0.244778	0.348388	0.259252	3659/6777	2
GO:0006283	transcription-coupled nucleotide-excision repair	1/69	73/17913	0.245956	0.349448	0.26004	10987	1
GO:0007492	endoderm development	1/69	73/17913	0.245956	0.349448	0.26004	4087	1
GO:0032481	positive regulation of type I interferon production	1/69	74/17913	0.248872	0.352618	0.262399	3659	1
GO:0042246	tissue regeneration	1/69	74/17913	0.248872	0.352618	0.262399	688	1
GO:0055072	iron ion homeostasis	1/69	74/17913	0.248872	0.352618	0.262399	8031	1
GO:0008016	regulation of heart contraction	2/69	249/17913	0.249061	0.352618	0.262399	30818/6909	2
GO:0008344	adult locomotory behavior	1/69	75/17913	0.251777	0.354795	0.264019	2019	1
GO:0031100	animal organ regeneration	1/69	75/17913	0.251777	0.354795	0.264019	2735	1
GO:0048024	regulation of mRNA splicing, via spliceosome	1/69	75/17913	0.251777	0.354795	0.264019	5978	1
GO:0051145	smooth muscle cell differentiation	1/69	75/17913	0.251777	0.354795	0.264019	4303	1
GO:1903201	regulation of oxidative stress-induced cell death	1/69	75/17913	0.251777	0.354795	0.264019	5978	1
GO:0022409	positive regulation of cell-cell adhesion	2/69	251/17913	0.251918	0.354795	0.264019	1960/6777	2
GO:0034248	regulation of cellular amide metabolic process	3/69	452/17913	0.252609	0.355459	0.264514	7832/3609/6659	3
GO:0032868	response to insulin	2/69	252/17913	0.253346	0.356186	0.265054	1958/4303	2
GO:0021954	central nervous system neuron development	1/69	76/17913	0.254672	0.357116	0.265746	7832	1
GO:0031397	negative regulation of protein ubiquitination	1/69	76/17913	0.254672	0.357116	0.265746	6659	1
GO:0060415	muscle tissue morphogenesis	1/69	76/17913	0.254672	0.357116	0.265746	2296	1
GO:0050769	positive regulation of neurogenesis	3/69	455/17913	0.255721	0.358276	0.26661	322/5978/6498	3
GO:0016073	snRNA metabolic process	1/69	77/17913	0.257555	0.358976	0.26713	5451	1
GO:0034644	cellular response to UV	1/69	77/17913	0.257555	0.358976	0.26713	7508	1
GO:0043044	ATP-dependent chromatin remodeling	1/69	77/17913	0.257555	0.358976	0.26713	6597	1
GO:0060761	negative regulation of response to cytokine stimulus	1/69	77/17913	0.257555	0.358976	0.26713	10062	1
GO:0061418	regulation of transcription from RNA polymerase II promoter in response to hypoxia	1/69	77/17913	0.257555	0.358976	0.26713	1958	1
GO:0071260	cellular response to mechanical stimulus	1/69	77/17913	0.257555	0.358976	0.26713	3659	1
GO:0050714	positive regulation of protein secretion	2/69	256/17913	0.259064	0.360767	0.268463	322/6659	2
GO:0008589	regulation of smoothened signaling pathway	1/69	78/17913	0.260427	0.361108	0.268717	2735	1
GO:0030512	negative regulation of transforming growth factor beta receptor signaling pathway	1/69	78/17913	0.260427	0.361108	0.268717	4087	1
GO:0034308	primary alcohol metabolic process	1/69	78/17913	0.260427	0.361108	0.268717	5978	1
GO:0045913	positive regulation of carbohydrate metabolic process	1/69	78/17913	0.260427	0.361108	0.268717	11091	1
GO:1905954	positive regulation of lipid localization	1/69	78/17913	0.260427	0.361108	0.268717	10062	1
GO:0051251	positive regulation of lymphocyte activation	2/69	258/17913	0.261923	0.36287	0.270029	1960/6777	2
GO:0006368	transcription elongation from RNA polymerase II promoter	1/69	79/17913	0.263288	0.363203	0.270276	25920	1
GO:0010833	telomere maintenance via telomere lengthening	1/69	79/17913	0.263288	0.363203	0.270276	5888	1
GO:0021766	hippocampus development	1/69	79/17913	0.263288	0.363203	0.270276	7832	1
GO:0032642	regulation of chemokine production	1/69	79/17913	0.263288	0.363203	0.270276	1958	1
GO:0045652	regulation of megakaryocyte differentiation	1/69	79/17913	0.263288	0.363203	0.270276	11091	1
GO:0009798	axis specification	1/69	80/17913	0.266139	0.366508	0.272736	4087	1
GO:1903845	negative regulation of cellular response to transforming growth factor beta stimulus	1/69	80/17913	0.266139	0.366508	0.272736	4087	1
GO:0021700	developmental maturation	2/69	262/17913	0.267644	0.368039	0.273875	3202/29842	2
GO:0006303	double-strand break repair via nonhomologous end joining	1/69	81/17913	0.268978	0.368039	0.273875	580	1
GO:0030510	regulation of BMP signaling pathway	1/69	81/17913	0.268978	0.368039	0.273875	4087	1
GO:0045682	regulation of epidermis development	1/69	81/17913	0.268978	0.368039	0.273875	2296	1
GO:0046889	positive regulation of lipid biosynthetic process	1/69	81/17913	0.268978	0.368039	0.273875	10062	1
GO:0061053	somite development	1/69	81/17913	0.268978	0.368039	0.273875	2296	1
GO:1902930	regulation of alcohol biosynthetic process	1/69	81/17913	0.268978	0.368039	0.273875	5978	1
GO:0051146	striated muscle cell differentiation	2/69	263/17913	0.269074	0.368039	0.273875	8538/688	2
GO:0034660	ncRNA metabolic process	3/69	470/17913	0.271359	0.369758	0.275154	5451/4087/6597	3
GO:0006970	response to osmotic stress	1/69	82/17913	0.271807	0.369758	0.275154	1831	1
GO:0031341	regulation of cell killing	1/69	82/17913	0.271807	0.369758	0.275154	6777	1
GO:0032651	regulation of interleukin-1 beta production	1/69	82/17913	0.271807	0.369758	0.275154	1958	1
GO:0048644	muscle organ morphogenesis	1/69	82/17913	0.271807	0.369758	0.275154	2296	1
GO:2000106	regulation of leukocyte apoptotic process	1/69	82/17913	0.271807	0.369758	0.275154	1831	1
GO:0010976	positive regulation of neuron projection development	2/69	265/17913	0.271935	0.369758	0.275154	322/6498	2
GO:0006342	chromatin silencing	1/69	83/17913	0.274625	0.371538	0.276478	1788	1
GO:0008625	extrinsic apoptotic signaling pathway via death domain receptors	1/69	83/17913	0.274625	0.371538	0.276478	6498	1
GO:0032465	regulation of cytokinesis	1/69	83/17913	0.274625	0.371538	0.276478	144455	1
GO:0046916	cellular transition metal ion homeostasis	1/69	83/17913	0.274625	0.371538	0.276478	8031	1
GO:0060218	hematopoietic stem cell differentiation	1/69	83/17913	0.274625	0.371538	0.276478	2296	1
GO:1905897	regulation of response to endoplasmic reticulum stress	1/69	83/17913	0.274625	0.371538	0.276478	10987	1
GO:0000018	regulation of DNA recombination	1/69	84/17913	0.277432	0.374394	0.278604	5888	1
GO:0090100	positive regulation of transmembrane receptor protein serine/threonine kinase signaling pathway	1/69	84/17913	0.277432	0.374394	0.278604	4087	1
GO:1901379	regulation of potassium ion transmembrane transport	1/69	84/17913	0.277432	0.374394	0.278604	30818	1
GO:0070661	leukocyte proliferation	2/69	270/17913	0.279085	0.375967	0.279775	3659/6777	2
GO:0010972	negative regulation of G2/M transition of mitotic cell cycle	1/69	85/17913	0.280228	0.375967	0.279775	4303	1
GO:0014910	regulation of smooth muscle cell migration	1/69	85/17913	0.280228	0.375967	0.279775	4303	1
GO:0042475	odontogenesis of dentin-containing tooth	1/69	85/17913	0.280228	0.375967	0.279775	2296	1
GO:0045185	maintenance of protein location	1/69	85/17913	0.280228	0.375967	0.279775	580	1
GO:1901532	regulation of hematopoietic progenitor cell differentiation	1/69	85/17913	0.280228	0.375967	0.279775	2296	1
GO:1903901	negative regulation of viral life cycle	1/69	85/17913	0.280228	0.375967	0.279775	3609	1
GO:0050727	regulation of inflammatory response	3/69	479/17913	0.280797	0.376418	0.28011	9575/10062/6777	3
GO:0031647	regulation of protein stability	2/69	272/17913	0.281944	0.377508	0.280921	4194/6659	2
GO:0098542	defense response to other organism	3/69	481/17913	0.2829	0.377508	0.280921	3609/3659/3660	3
GO:0006094	gluconeogenesis	1/69	86/17913	0.283014	0.377508	0.280921	11091	1
GO:0032602	chemokine production	1/69	86/17913	0.283014	0.377508	0.280921	1958	1
GO:1903321	negative regulation of protein modification by small protein conjugation or removal	1/69	86/17913	0.283014	0.377508	0.280921	6659	1
GO:1903725	regulation of phospholipid metabolic process	1/69	86/17913	0.283014	0.377508	0.280921	84174	1
GO:0001892	embryonic placenta development	1/69	87/17913	0.285789	0.380856	0.283413	144455	1
GO:0002793	positive regulation of peptide secretion	2/69	275/17913	0.286232	0.380856	0.283413	322/6659	2
GO:0060047	heart contraction	2/69	275/17913	0.286232	0.380856	0.283413	30818/6909	2
GO:0009791	post-embryonic development	1/69	88/17913	0.288554	0.383313	0.285241	4087	1
GO:1900407	regulation of cellular response to oxidative stress	1/69	88/17913	0.288554	0.383313	0.285241	5978	1
GO:0000726	non-recombinational repair	1/69	89/17913	0.291308	0.386336	0.28749	580	1
GO:0019319	hexose biosynthetic process	1/69	89/17913	0.291308	0.386336	0.28749	11091	1
GO:0071103	DNA conformation change	2/69	279/17913	0.291946	0.386864	0.287884	5888/7508	2
GO:0042102	positive regulation of T cell proliferation	1/69	90/17913	0.294051	0.389015	0.289484	6777	1
GO:0046634	regulation of alpha-beta T cell activation	1/69	90/17913	0.294051	0.389015	0.289484	3659	1
GO:0001656	metanephros development	1/69	91/17913	0.296784	0.390073	0.290271	1958	1
GO:0002708	positive regulation of lymphocyte mediated immunity	1/69	91/17913	0.296784	0.390073	0.290271	6777	1
GO:0010927	cellular component assembly involved in morphogenesis	1/69	91/17913	0.296784	0.390073	0.290271	9519	1
GO:0014909	smooth muscle cell migration	1/69	91/17913	0.296784	0.390073	0.290271	4303	1
GO:0017158	regulation of calcium ion-dependent exocytosis	1/69	91/17913	0.296784	0.390073	0.290271	5978	1
GO:0043473	pigmentation	1/69	91/17913	0.296784	0.390073	0.290271	2019	1
GO:0045833	negative regulation of lipid metabolic process	1/69	91/17913	0.296784	0.390073	0.290271	5978	1
GO:0090277	positive regulation of peptide hormone secretion	1/69	91/17913	0.296784	0.390073	0.290271	6659	1
GO:0003015	heart process	2/69	284/17913	0.299081	0.392692	0.29222	30818/6909	2
GO:0008630	intrinsic apoptotic signaling pathway in response to DNA damage	1/69	92/17913	0.299507	0.392692	0.29222	6498	1
GO:0036473	cell death in response to oxidative stress	1/69	92/17913	0.299507	0.392692	0.29222	5978	1
GO:0009991	response to extracellular stimulus	3/69	498/17913	0.300824	0.393372	0.292726	1788/2353/4303	3
GO:0006397	mRNA processing	3/69	499/17913	0.301881	0.393372	0.292726	580/5978/6426	3
GO:0009636	response to toxic substance	3/69	499/17913	0.301881	0.393372	0.292726	1788/1958/2353	3
GO:0032611	interleukin-1 beta production	1/69	93/17913	0.302219	0.393372	0.292726	1958	1
GO:0032649	regulation of interferon-gamma production	1/69	93/17913	0.302219	0.393372	0.292726	1054	1
GO:0035282	segmentation	1/69	93/17913	0.302219	0.393372	0.292726	2296	1
GO:0046364	monosaccharide biosynthetic process	1/69	93/17913	0.302219	0.393372	0.292726	11091	1
GO:0048010	vascular endothelial growth factor receptor signaling pathway	1/69	93/17913	0.302219	0.393372	0.292726	2296	1
GO:0051591	response to cAMP	1/69	93/17913	0.302219	0.393372	0.292726	2353	1
GO:0048667	cell morphogenesis involved in neuron differentiation	3/69	500/17913	0.302938	0.393991	0.293187	322/1749/6498	3
GO:0007041	lysosomal transport	1/69	94/17913	0.304921	0.394978	0.293921	8031	1
GO:0022600	digestive system process	1/69	94/17913	0.304921	0.394978	0.293921	10062	1
GO:0030316	osteoclast differentiation	1/69	94/17913	0.304921	0.394978	0.293921	2353	1
GO:0043255	regulation of carbohydrate biosynthetic process	1/69	94/17913	0.304921	0.394978	0.293921	11091	1
GO:0060191	regulation of lipase activity	1/69	94/17913	0.304921	0.394978	0.293921	10062	1
GO:0006641	triglyceride metabolic process	1/69	95/17913	0.307612	0.396871	0.295331	10062	1
GO:0019217	regulation of fatty acid metabolic process	1/69	95/17913	0.307612	0.396871	0.295331	10062	1
GO:0033273	response to vitamin	1/69	95/17913	0.307612	0.396871	0.295331	1788	1
GO:0060993	kidney morphogenesis	1/69	95/17913	0.307612	0.396871	0.295331	6659	1
GO:0072527	pyrimidine-containing compound metabolic process	1/69	95/17913	0.307612	0.396871	0.295331	9519	1
GO:0030219	megakaryocyte differentiation	1/69	96/17913	0.310294	0.399288	0.297129	11091	1
GO:0032652	regulation of interleukin-1 production	1/69	96/17913	0.310294	0.399288	0.297129	1958	1
GO:0042116	macrophage activation	1/69	96/17913	0.310294	0.399288	0.297129	10062	1
GO:1903522	regulation of blood circulation	2/69	292/17913	0.310475	0.399288	0.297129	30818/6909	2
GO:1901989	positive regulation of cell cycle phase transition	1/69	97/17913	0.312965	0.40153	0.298797	2735	1
GO:1902750	negative regulation of cell cycle G2/M phase transition	1/69	97/17913	0.312965	0.40153	0.298797	4303	1
GO:1902882	regulation of response to oxidative stress	1/69	97/17913	0.312965	0.40153	0.298797	5978	1
GO:0032496	response to lipopolysaccharide	2/69	295/17913	0.314739	0.403486	0.300253	2353/10062	2
GO:0030301	cholesterol transport	1/69	98/17913	0.315625	0.40366	0.300383	10062	1
GO:0043266	regulation of potassium ion transport	1/69	98/17913	0.315625	0.40366	0.300383	30818	1
GO:0050848	regulation of calcium-mediated signaling	1/69	98/17913	0.315625	0.40366	0.300383	84174	1
GO:0034599	cellular response to oxidative stress	2/69	296/17913	0.31616	0.404023	0.300653	2353/5978	2
GO:0071375	cellular response to peptide hormone stimulus	2/69	297/17913	0.317579	0.405444	0.30171	4303/6777	2
GO:0001824	blastocyst development	1/69	99/17913	0.318276	0.405444	0.30171	6498	1
GO:0046632	alpha-beta T cell differentiation	1/69	99/17913	0.318276	0.405444	0.30171	3659	1
GO:1902106	negative regulation of leukocyte differentiation	1/69	99/17913	0.318276	0.405444	0.30171	3659	1
GO:0002758	innate immune response-activating signal transduction	2/69	298/17913	0.318998	0.406044	0.302156	3659/10062	2
GO:0001841	neural tube formation	1/69	100/17913	0.320917	0.407842	0.303494	6659	1
GO:0046822	regulation of nucleocytoplasmic transport	1/69	100/17913	0.320917	0.407842	0.303494	580	1
GO:0002042	cell migration involved in sprouting angiogenesis	1/69	101/17913	0.323547	0.410216	0.305261	1960	1
GO:0045814	negative regulation of gene expression, epigenetic	1/69	101/17913	0.323547	0.410216	0.305261	1788	1
GO:0070498	interleukin-1-mediated signaling pathway	1/69	101/17913	0.323547	0.410216	0.305261	1958	1
GO:0021510	spinal cord development	1/69	102/17913	0.326168	0.413214	0.307492	6659	1
GO:0007034	vacuolar transport	1/69	103/17913	0.328778	0.415388	0.30911	8031	1
GO:0014812	muscle cell migration	1/69	103/17913	0.328778	0.415388	0.30911	4303	1
GO:0071887	leukocyte apoptotic process	1/69	103/17913	0.328778	0.415388	0.30911	1831	1
GO:0002696	positive regulation of leukocyte activation	2/69	305/17913	0.328913	0.415388	0.30911	1960/6777	2
GO:0050868	negative regulation of T cell activation	1/69	104/17913	0.331378	0.418174	0.311183	3659	1
GO:0032609	interferon-gamma production	1/69	105/17913	0.333969	0.420785	0.313126	1054	1
GO:0055076	transition metal ion homeostasis	1/69	105/17913	0.333969	0.420785	0.313126	8031	1
GO:0002237	response to molecule of bacterial origin	2/69	309/17913	0.334563	0.421205	0.313438	2353/10062	2
GO:0021761	limbic system development	1/69	106/17913	0.33655	0.423046	0.314808	7832	1
GO:0043200	response to amino acid	1/69	106/17913	0.33655	0.423046	0.314808	1788	1
GO:0001938	positive regulation of endothelial cell proliferation	1/69	107/17913	0.33912	0.424624	0.315983	1960	1
GO:0006406	mRNA export from nucleus	1/69	107/17913	0.33912	0.424624	0.315983	6426	1
GO:0015918	sterol transport	1/69	107/17913	0.33912	0.424624	0.315983	10062	1
GO:0062014	negative regulation of small molecule metabolic process	1/69	107/17913	0.33912	0.424624	0.315983	5978	1
GO:0071427	mRNA-containing ribonucleoprotein complex export from nucleus	1/69	107/17913	0.33912	0.424624	0.315983	6426	1
GO:0000724	double-strand break repair via homologous recombination	1/69	108/17913	0.341681	0.427168	0.317876	5888	1
GO:0032612	interleukin-1 production	1/69	108/17913	0.341681	0.427168	0.317876	1958	1
GO:0032103	positive regulation of response to external stimulus	2/69	315/17913	0.343013	0.427378	0.318032	9575/6777	2
GO:0000725	recombinational repair	1/69	109/17913	0.344233	0.427378	0.318032	5888	1
GO:0034968	histone lysine methylation	1/69	109/17913	0.344233	0.427378	0.318032	11091	1
GO:0042303	molting cycle	1/69	109/17913	0.344233	0.427378	0.318032	9575	1
GO:0042633	hair cycle	1/69	109/17913	0.344233	0.427378	0.318032	9575	1
GO:0042737	drug catabolic process	1/69	109/17913	0.344233	0.427378	0.318032	8856	1
GO:0043618	regulation of transcription from RNA polymerase II promoter in response to stress	1/69	109/17913	0.344233	0.427378	0.318032	1958	1
GO:0048593	camera-type eye morphogenesis	1/69	109/17913	0.344233	0.427378	0.318032	6909	1
GO:0072009	nephron epithelium development	1/69	109/17913	0.344233	0.427378	0.318032	2296	1
GO:0002218	activation of innate immune response	2/69	319/17913	0.348628	0.43217	0.321598	3659/10062	2
GO:0050867	positive regulation of cell activation	2/69	319/17913	0.348628	0.43217	0.321598	1960/6777	2
GO:0021782	glial cell development	1/69	111/17913	0.349306	0.432346	0.321729	6659	1
GO:1904019	epithelial cell apoptotic process	1/69	111/17913	0.349306	0.432346	0.321729	1788	1
GO:0071496	cellular response to external stimulus	2/69	320/17913	0.35003	0.43291	0.322149	2353/3659	2
GO:0030968	endoplasmic reticulum unfolded protein response	1/69	112/17913	0.351828	0.434801	0.323556	10987	1
GO:0006639	acylglycerol metabolic process	1/69	113/17913	0.35434	0.436902	0.325119	10062	1
GO:0010906	regulation of glucose metabolic process	1/69	113/17913	0.35434	0.436902	0.325119	11091	1
GO:0071482	cellular response to light stimulus	1/69	113/17913	0.35434	0.436902	0.325119	7508	1
GO:0019058	viral life cycle	2/69	324/17913	0.355626	0.438153	0.32605	3609/2494	2
GO:0006638	neutral lipid metabolic process	1/69	114/17913	0.356843	0.439317	0.326916	10062	1
GO:0017015	regulation of transforming growth factor beta receptor signaling pathway	1/69	115/17913	0.359336	0.441377	0.328449	4087	1
GO:0043484	regulation of RNA splicing	1/69	115/17913	0.359336	0.441377	0.328449	5978	1
GO:0043620	regulation of DNA-templated transcription in response to stress	1/69	115/17913	0.359336	0.441377	0.328449	1958	1
GO:0046677	response to antibiotic	2/69	328/17913	0.361206	0.443336	0.329907	1788/1958	2
GO:0071426	ribonucleoprotein complex export from nucleus	1/69	116/17913	0.36182	0.443752	0.330217	6426	1
GO:0001101	response to acid chemical	2/69	330/17913	0.36399	0.444423	0.330716	1788/1958	2
GO:0002705	positive regulation of leukocyte mediated immunity	1/69	117/17913	0.364294	0.444423	0.330716	6777	1
GO:0002761	regulation of myeloid leukocyte differentiation	1/69	117/17913	0.364294	0.444423	0.330716	2353	1
GO:0045727	positive regulation of translation	1/69	117/17913	0.364294	0.444423	0.330716	6659	1
GO:0071166	ribonucleoprotein complex localization	1/69	117/17913	0.364294	0.444423	0.330716	6426	1
GO:1900180	regulation of protein localization to nucleus	1/69	117/17913	0.364294	0.444423	0.330716	25885	1
GO:1903844	regulation of cellular response to transforming growth factor beta stimulus	1/69	117/17913	0.364294	0.444423	0.330716	4087	1
GO:0007596	blood coagulation	2/69	331/17913	0.36538	0.445411	0.331451	3659/3660	2
GO:0006997	nucleus organization	1/69	118/17913	0.366759	0.446417	0.3322	9519	1
GO:0043280	positive regulation of cysteine-type endopeptidase activity involved in apoptotic process	1/69	118/17913	0.366759	0.446417	0.3322	5978	1
GO:0001838	embryonic epithelial tube formation	1/69	120/17913	0.371661	0.452042	0.336386	6659	1
GO:0007599	hemostasis	2/69	336/17913	0.372315	0.452497	0.336724	3659/3660	2
GO:0050817	coagulation	2/69	337/17913	0.373699	0.453639	0.337574	3659/3660	2
GO:0090101	negative regulation of transmembrane receptor protein serine/threonine kinase signaling pathway	1/69	121/17913	0.374097	0.453639	0.337574	4087	1
GO:1903038	negative regulation of leukocyte cell-cell adhesion	1/69	121/17913	0.374097	0.453639	0.337574	3659	1
GO:0006405	RNA export from nucleus	1/69	122/17913	0.376525	0.455555	0.339	6426	1
GO:0018022	peptidyl-lysine methylation	1/69	122/17913	0.376525	0.455555	0.339	11091	1
GO:0032368	regulation of lipid transport	1/69	122/17913	0.376525	0.455555	0.339	10062	1
GO:0034620	cellular response to unfolded protein	1/69	123/17913	0.378943	0.458137	0.340921	10987	1
GO:0042177	negative regulation of protein catabolic process	1/69	124/17913	0.381352	0.460705	0.342832	4194	1
GO:0000377	RNA splicing, via transesterification reactions with bulged adenosine as nucleophile	2/69	344/17913	0.383349	0.461875	0.343703	5978/6426	2
GO:0000398	mRNA splicing, via spliceosome	2/69	344/17913	0.383349	0.461875	0.343703	5978/6426	2
GO:0046887	positive regulation of hormone secretion	1/69	125/17913	0.383751	0.461875	0.343703	6659	1
GO:0050671	positive regulation of lymphocyte proliferation	1/69	125/17913	0.383751	0.461875	0.343703	6777	1
GO:0051170	import into nucleus	1/69	125/17913	0.383751	0.461875	0.343703	60468	1
GO:0009913	epidermal cell differentiation	2/69	346/17913	0.386096	0.463026	0.344559	2296/2735	2
GO:0032946	positive regulation of mononuclear cell proliferation	1/69	126/17913	0.386142	0.463026	0.344559	6777	1
GO:0042476	odontogenesis	1/69	126/17913	0.386142	0.463026	0.344559	2296	1
GO:0051592	response to calcium ion	1/69	126/17913	0.386142	0.463026	0.344559	2353	1
GO:0060359	response to ammonium ion	1/69	126/17913	0.386142	0.463026	0.344559	1788	1
GO:0017156	calcium ion regulated exocytosis	1/69	127/17913	0.388523	0.46519	0.346169	5978	1
GO:0045471	response to ethanol	1/69	127/17913	0.388523	0.46519	0.346169	1788	1
GO:0000375	RNA splicing, via transesterification reactions	2/69	348/17913	0.388837	0.465221	0.346193	5978/6426	2
GO:0008286	insulin receptor signaling pathway	1/69	128/17913	0.390895	0.466645	0.347253	4303	1
GO:0045995	regulation of embryonic development	1/69	128/17913	0.390895	0.466645	0.347253	6909	1
GO:0072175	epithelial tube formation	1/69	128/17913	0.390895	0.466645	0.347253	6659	1
GO:0016571	histone methylation	1/69	130/17913	0.395612	0.471579	0.350924	11091	1
GO:0046683	response to organophosphorus	1/69	130/17913	0.395612	0.471579	0.350924	2353	1
GO:0042176	regulation of protein catabolic process	2/69	354/17913	0.397029	0.472919	0.351921	580/4194	2
GO:0007224	smoothened signaling pathway	1/69	131/17913	0.397957	0.473326	0.352224	2735	1
GO:0045598	regulation of fat cell differentiation	1/69	131/17913	0.397957	0.473326	0.352224	688	1
GO:0007286	spermatid development	1/69	132/17913	0.400294	0.475404	0.35377	9519	1
GO:0007586	digestion	1/69	132/17913	0.400294	0.475404	0.35377	10062	1
GO:0046631	alpha-beta T cell activation	1/69	133/17913	0.402621	0.477465	0.355304	3659	1
GO:0050880	regulation of blood vessel size	1/69	133/17913	0.402621	0.477465	0.355304	2296	1
GO:0035150	regulation of tube size	1/69	134/17913	0.404939	0.479084	0.356509	2296	1
GO:0070665	positive regulation of leukocyte proliferation	1/69	134/17913	0.404939	0.479084	0.356509	6777	1
GO:0019932	second-messenger-mediated signaling	2/69	360/17913	0.405173	0.479084	0.356509	2494/84174	2
GO:0043687	post-translational protein modification	2/69	360/17913	0.405173	0.479084	0.356509	10987/11091	2
GO:0035967	cellular response to topologically incorrect protein	1/69	135/17913	0.407248	0.480833	0.35781	10987	1
GO:2001056	positive regulation of cysteine-type endopeptidase activity	1/69	135/17913	0.407248	0.480833	0.35781	5978	1
GO:0031346	positive regulation of cell projection organization	2/69	362/17913	0.407876	0.481223	0.3581	322/6498	2
GO:0002706	regulation of lymphocyte mediated immunity	1/69	136/17913	0.409549	0.482139	0.358782	6777	1
GO:0060041	retina development in camera-type eye	1/69	136/17913	0.409549	0.482139	0.358782	6597	1
GO:1903305	regulation of regulated secretory pathway	1/69	136/17913	0.409549	0.482139	0.358782	5978	1
GO:0008584	male gonad development	1/69	137/17913	0.411841	0.483778	0.360002	8031	1
GO:0009411	response to UV	1/69	137/17913	0.411841	0.483778	0.360002	7508	1
GO:0030534	adult behavior	1/69	137/17913	0.411841	0.483778	0.360002	2019	1
GO:0010876	lipid localization	2/69	366/17913	0.413266	0.484345	0.360424	10062/6777	2
GO:0010675	regulation of cellular carbohydrate metabolic process	1/69	138/17913	0.414124	0.484345	0.360424	11091	1
GO:0010770	positive regulation of cell morphogenesis involved in differentiation	1/69	138/17913	0.414124	0.484345	0.360424	6498	1
GO:0044344	cellular response to fibroblast growth factor stimulus	1/69	138/17913	0.414124	0.484345	0.360424	1960	1
GO:0046546	development of primary male sexual characteristics	1/69	138/17913	0.414124	0.484345	0.360424	8031	1
GO:0048515	spermatid differentiation	1/69	138/17913	0.414124	0.484345	0.360424	9519	1
GO:0007605	sensory perception of sound	1/69	139/17913	0.416398	0.486652	0.362141	5077	1
GO:0007259	JAK-STAT cascade	1/69	140/17913	0.418664	0.487887	0.363059	6777	1
GO:0034250	positive regulation of cellular amide metabolic process	1/69	140/17913	0.418664	0.487887	0.363059	6659	1
GO:0071804	cellular potassium ion transport	1/69	140/17913	0.418664	0.487887	0.363059	30818	1
GO:0071805	potassium ion transmembrane transport	1/69	140/17913	0.418664	0.487887	0.363059	30818	1
GO:0050777	negative regulation of immune response	1/69	143/17913	0.425409	0.494675	0.368111	10062	1
GO:0106106	cold-induced thermogenesis	1/69	143/17913	0.425409	0.494675	0.368111	10062	1
GO:0120161	regulation of cold-induced thermogenesis	1/69	143/17913	0.425409	0.494675	0.368111	10062	1
GO:0006633	fatty acid biosynthetic process	1/69	144/17913	0.42764	0.495485	0.368713	10062	1
GO:0035148	tube formation	1/69	144/17913	0.42764	0.495485	0.368713	6659	1
GO:0045834	positive regulation of lipid metabolic process	1/69	144/17913	0.42764	0.495485	0.368713	10062	1
GO:0061337	cardiac conduction	1/69	144/17913	0.42764	0.495485	0.368713	30818	1
GO:0061351	neural precursor cell proliferation	1/69	144/17913	0.42764	0.495485	0.368713	7832	1
GO:0014074	response to purine-containing compound	1/69	145/17913	0.429862	0.496634	0.369568	2353	1
GO:0046165	alcohol biosynthetic process	1/69	145/17913	0.429862	0.496634	0.369568	5978	1
GO:0048592	eye morphogenesis	1/69	145/17913	0.429862	0.496634	0.369568	6909	1
GO:0071774	response to fibroblast growth factor	1/69	145/17913	0.429862	0.496634	0.369568	1960	1
GO:0016331	morphogenesis of embryonic epithelium	1/69	146/17913	0.432076	0.498122	0.370676	6659	1
GO:0048754	branching morphogenesis of an epithelial tube	1/69	146/17913	0.432076	0.498122	0.370676	3202	1
GO:0051028	mRNA transport	1/69	146/17913	0.432076	0.498122	0.370676	6426	1
GO:0022613	ribonucleoprotein complex biogenesis	2/69	381/17913	0.433263	0.498778	0.371164	10153/6426	2
GO:1903532	positive regulation of secretion by cell	2/69	381/17913	0.433263	0.498778	0.371164	322/6659	2
GO:0000910	cytokinesis	1/69	147/17913	0.434282	0.499594	0.371772	144455	1
GO:0050770	regulation of axonogenesis	1/69	148/17913	0.436479	0.501764	0.373386	6498	1
GO:0051092	positive regulation of NF-kappaB transcription factor activity	1/69	149/17913	0.438668	0.503922	0.374992	9575	1
GO:0002819	regulation of adaptive immune response	1/69	150/17913	0.440848	0.505706	0.37632	3659	1
GO:0097696	STAT cascade	1/69	150/17913	0.440848	0.505706	0.37632	6777	1
GO:0045785	positive regulation of cell adhesion	2/69	388/17913	0.442475	0.506757	0.377102	1960/6777	2
GO:0001890	placenta development	1/69	151/17913	0.44302	0.506757	0.377102	144455	1
GO:1905952	regulation of lipid localization	1/69	151/17913	0.44302	0.506757	0.377102	10062	1
GO:2001236	regulation of extrinsic apoptotic signaling pathway	1/69	151/17913	0.44302	0.506757	0.377102	6498	1
GO:1990845	adaptive thermogenesis	1/69	152/17913	0.445184	0.508872	0.378675	10062	1
GO:0009896	positive regulation of catabolic process	2/69	392/17913	0.447703	0.511389	0.380548	580/7832	2
GO:0000723	telomere maintenance	1/69	154/17913	0.449486	0.5127	0.381524	5888	1
GO:0045931	positive regulation of mitotic cell cycle	1/69	154/17913	0.449486	0.5127	0.381524	6777	1
GO:0001558	regulation of cell growth	2/69	396/17913	0.452904	0.516112	0.384063	322/6597	2
GO:0006338	chromatin remodeling	1/69	156/17913	0.453756	0.516112	0.384063	6597	1
GO:0071347	cellular response to interleukin-1	1/69	156/17913	0.453756	0.516112	0.384063	1958	1
GO:0090288	negative regulation of cellular response to growth factor stimulus	1/69	156/17913	0.453756	0.516112	0.384063	4087	1
GO:0030203	glycosaminoglycan metabolic process	1/69	157/17913	0.455879	0.518161	0.385588	2296	1
GO:0050954	sensory perception of mechanical stimulus	1/69	159/17913	0.4601	0.52259	0.388884	5077	1
GO:0051222	positive regulation of protein transport	2/69	403/17913	0.461941	0.524313	0.390166	322/6659	2
GO:0003018	vascular process in circulatory system	1/69	161/17913	0.464288	0.525499	0.391048	2296	1
GO:0006022	aminoglycan metabolic process	1/69	161/17913	0.464288	0.525499	0.391048	2296	1
GO:0006986	response to unfolded protein	1/69	161/17913	0.464288	0.525499	0.391048	10987	1
GO:0010950	positive regulation of endopeptidase activity	1/69	161/17913	0.464288	0.525499	0.391048	5978	1
GO:2001242	regulation of intrinsic apoptotic signaling pathway	1/69	163/17913	0.468445	0.529832	0.394272	6498	1
GO:0051047	positive regulation of secretion	2/69	409/17913	0.469619	0.530788	0.394984	322/6659	2
GO:0034614	cellular response to reactive oxygen species	1/69	165/17913	0.472569	0.533375	0.39691	2353	1
GO:0034728	nucleosome organization	1/69	165/17913	0.472569	0.533375	0.39691	6597	1
GO:0021543	pallium development	1/69	166/17913	0.47462	0.534942	0.398075	7832	1
GO:0120032	regulation of plasma membrane bounded cell projection assembly	1/69	166/17913	0.47462	0.534942	0.398075	688	1
GO:0032200	telomere organization	1/69	167/17913	0.476663	0.536495	0.399231	5888	1
GO:0071248	cellular response to metal ion	1/69	167/17913	0.476663	0.536495	0.399231	2353	1
GO:0060491	regulation of cell projection assembly	1/69	168/17913	0.478697	0.538409	0.400656	688	1
GO:0022408	negative regulation of cell-cell adhesion	1/69	169/17913	0.480724	0.539561	0.401513	3659	1
GO:0038095	Fc-epsilon receptor signaling pathway	1/69	169/17913	0.480724	0.539561	0.401513	2353	1
GO:0046328	regulation of JNK cascade	1/69	169/17913	0.480724	0.539561	0.401513	10987	1
GO:0001936	regulation of endothelial cell proliferation	1/69	170/17913	0.482744	0.53995	0.401802	1960	1
GO:0001959	regulation of cytokine-mediated signaling pathway	1/69	170/17913	0.482744	0.53995	0.401802	10062	1
GO:0048771	tissue remodeling	1/69	170/17913	0.482744	0.53995	0.401802	2296	1
GO:0050728	negative regulation of inflammatory response	1/69	170/17913	0.482744	0.53995	0.401802	10062	1
GO:0097529	myeloid leukocyte migration	1/69	170/17913	0.482744	0.53995	0.401802	6777	1
GO:0043433	negative regulation of DNA-binding transcription factor activity	1/69	171/17913	0.484755	0.541825	0.403197	1054	1
GO:0043123	positive regulation of I-kappaB kinase/NF-kappaB signaling	1/69	172/17913	0.486759	0.543688	0.404584	5966	1
GO:0019724	B cell mediated immunity	1/69	173/17913	0.488755	0.54554	0.405962	84174	1
GO:0009142	nucleoside triphosphate biosynthetic process	1/69	175/17913	0.492725	0.548453	0.40813	9519	1
GO:0015893	drug transport	1/69	175/17913	0.492725	0.548453	0.40813	8856	1
GO:0035966	response to topologically incorrect protein	1/69	175/17913	0.492725	0.548453	0.40813	10987	1
GO:1903317	regulation of protein maturation	1/69	175/17913	0.492725	0.548453	0.40813	6659	1
GO:0050657	nucleic acid transport	1/69	176/17913	0.494698	0.549513	0.408918	6426	1
GO:0050658	RNA transport	1/69	176/17913	0.494698	0.549513	0.408918	6426	1
GO:0071222	cellular response to lipopolysaccharide	1/69	176/17913	0.494698	0.549513	0.408918	10062	1
GO:0006333	chromatin assembly or disassembly	1/69	178/17913	0.498622	0.552351	0.41103	6597	1
GO:0061013	regulation of mRNA catabolic process	1/69	178/17913	0.498622	0.552351	0.41103	7832	1
GO:0061138	morphogenesis of a branching epithelium	1/69	178/17913	0.498622	0.552351	0.41103	3202	1
GO:2001235	positive regulation of apoptotic signaling pathway	1/69	178/17913	0.498622	0.552351	0.41103	6498	1
GO:0051236	establishment of RNA localization	1/69	179/17913	0.500572	0.554131	0.412355	6426	1
GO:0002768	immune response-regulating cell surface receptor signaling pathway	2/69	434/17913	0.500915	0.554131	0.412355	2353/84174	2
GO:0010952	positive regulation of peptidase activity	1/69	180/17913	0.502516	0.555521	0.413389	5978	1
GO:1905330	regulation of morphogenesis of an epithelium	1/69	181/17913	0.504451	0.557279	0.414697	6909	1
GO:0043534	blood vessel endothelial cell migration	1/69	182/17913	0.50638	0.558473	0.415586	1960	1
GO:0051216	cartilage development	1/69	182/17913	0.50638	0.558473	0.415586	3202	1
GO:0008380	RNA splicing	2/69	440/17913	0.508254	0.558473	0.415586	5978/6426	2
GO:1904951	positive regulation of establishment of protein localization	2/69	440/17913	0.508254	0.558473	0.415586	322/6659	2
GO:0006413	translational initiation	1/69	183/17913	0.508301	0.558473	0.415586	10987	1
GO:0060759	regulation of response to cytokine stimulus	1/69	183/17913	0.508301	0.558473	0.415586	10062	1
GO:0070555	response to interleukin-1	1/69	183/17913	0.508301	0.558473	0.415586	1958	1
GO:0071219	cellular response to molecule of bacterial origin	1/69	183/17913	0.508301	0.558473	0.415586	10062	1
GO:0006979	response to oxidative stress	2/69	442/17913	0.510684	0.560711	0.417251	2353/5978	2
GO:0001935	endothelial cell proliferation	1/69	185/17913	0.51212	0.560761	0.417289	1960	1
GO:0002703	regulation of leukocyte mediated immunity	1/69	185/17913	0.51212	0.560761	0.417289	6777	1
GO:0010389	regulation of G2/M transition of mitotic cell cycle	1/69	185/17913	0.51212	0.560761	0.417289	4303	1
GO:0051147	regulation of muscle cell differentiation	1/69	185/17913	0.51212	0.560761	0.417289	4303	1
GO:0017157	regulation of exocytosis	1/69	187/17913	0.515911	0.564529	0.420092	5978	1
GO:0008544	epidermis development	2/69	452/17913	0.522724	0.571596	0.425351	2296/2735	2
GO:0016072	rRNA metabolic process	1/69	191/17913	0.523405	0.571954	0.425617	6597	1
GO:0001763	morphogenesis of a branching structure	1/69	192/17913	0.525261	0.573205	0.426549	3202	1
GO:0045732	positive regulation of protein catabolic process	1/69	192/17913	0.525261	0.573205	0.426549	580	1
GO:0035637	multicellular organismal signaling	1/69	193/17913	0.527109	0.574834	0.427761	30818	1
GO:0006813	potassium ion transport	1/69	194/17913	0.528951	0.575675	0.428387	30818	1
GO:0016051	carbohydrate biosynthetic process	1/69	194/17913	0.528951	0.575675	0.428387	11091	1
GO:0071241	cellular response to inorganic substance	1/69	194/17913	0.528951	0.575675	0.428387	2353	1
GO:0010975	regulation of neuron projection development	2/69	458/17913	0.529854	0.576269	0.428829	322/6498	2
GO:0031396	regulation of protein ubiquitination	1/69	196/17913	0.532612	0.57849	0.430481	6659	1
GO:0043281	regulation of cysteine-type endopeptidase activity involved in apoptotic process	1/69	196/17913	0.532612	0.57849	0.430481	5978	1
GO:0000956	nuclear-transcribed mRNA catabolic process	1/69	197/17913	0.534432	0.579687	0.431372	7832	1
GO:0032869	cellular response to insulin stimulus	1/69	197/17913	0.534432	0.579687	0.431372	4303	1
GO:0002699	positive regulation of immune effector process	1/69	198/17913	0.536246	0.580873	0.432255	6777	1
GO:0006109	regulation of carbohydrate metabolic process	1/69	198/17913	0.536246	0.580873	0.432255	11091	1
GO:0016049	cell growth	2/69	466/17913	0.539251	0.583345	0.434094	322/6597	2
GO:0031667	response to nutrient levels	2/69	466/17913	0.539251	0.583345	0.434094	1788/4303	2
GO:0007254	JNK cascade	1/69	200/17913	0.539851	0.583604	0.434287	10987	1
GO:0002573	myeloid leukocyte differentiation	1/69	201/17913	0.541644	0.584758	0.435146	2353	1
GO:0045665	negative regulation of neuron differentiation	1/69	201/17913	0.541644	0.584758	0.435146	5978	1
GO:0042254	ribosome biogenesis	1/69	202/17913	0.543429	0.585902	0.435997	10153	1
GO:1902749	regulation of cell cycle G2/M phase transition	1/69	202/17913	0.543429	0.585902	0.435997	4303	1
GO:0051321	meiotic cell cycle	1/69	203/17913	0.545208	0.587427	0.437132	5888	1
GO:0006006	glucose metabolic process	1/69	204/17913	0.54698	0.588943	0.43826	11091	1
GO:0071216	cellular response to biotic stimulus	1/69	206/17913	0.550504	0.592342	0.440789	10062	1
GO:0006403	RNA localization	1/69	208/17913	0.554	0.595707	0.443293	6426	1
GO:0060627	regulation of vesicle-mediated transport	2/69	480/17913	0.555389	0.596781	0.444092	10062/5978	2
GO:0022618	ribonucleoprotein complex assembly	1/69	209/17913	0.555738	0.596781	0.444092	6426	1
GO:0007411	axon guidance	1/69	210/17913	0.55747	0.598242	0.44518	1749	1
GO:0010001	glial cell differentiation	1/69	212/17913	0.560913	0.601137	0.447334	6659	1
GO:0097485	neuron projection guidance	1/69	212/17913	0.560913	0.601137	0.447334	1749	1
GO:0097191	extrinsic apoptotic signaling pathway	1/69	213/17913	0.562624	0.602572	0.448402	6498	1
GO:0060560	developmental growth involved in morphogenesis	1/69	214/17913	0.564329	0.603997	0.449462	6909	1
GO:0007584	response to nutrient	1/69	215/17913	0.566028	0.605012	0.450218	1788	1
GO:0090092	regulation of transmembrane receptor protein serine/threonine kinase signaling pathway	1/69	215/17913	0.566028	0.605012	0.450218	4087	1
GO:0009266	response to temperature stimulus	1/69	219/17913	0.572757	0.6118	0.455269	2353	1
GO:0032872	regulation of stress-activated MAPK cascade	1/69	220/17913	0.574423	0.612768	0.455989	10987	1
GO:0033157	regulation of intracellular protein transport	1/69	220/17913	0.574423	0.612768	0.455989	580	1
GO:0015931	nucleobase-containing compound transport	1/69	221/17913	0.576082	0.613727	0.456703	6426	1
GO:0071826	ribonucleoprotein complex subunit organization	1/69	221/17913	0.576082	0.613727	0.456703	6426	1
GO:0045444	fat cell differentiation	1/69	222/17913	0.577736	0.613894	0.456827	688	1
GO:0070302	regulation of stress-activated protein kinase signaling cascade	1/69	222/17913	0.577736	0.613894	0.456827	10987	1
GO:2000116	regulation of cysteine-type endopeptidase activity	1/69	222/17913	0.577736	0.613894	0.456827	5978	1
GO:1901615	organic hydroxy compound metabolic process	2/69	500/17913	0.57776	0.613894	0.456827	2494/5978	2
GO:0043122	regulation of I-kappaB kinase/NF-kappaB signaling	1/69	224/17913	0.581023	0.616549	0.458803	5966	1
GO:0050851	antigen receptor-mediated signaling pathway	1/69	224/17913	0.581023	0.616549	0.458803	84174	1
GO:0015850	organic hydroxy compound transport	1/69	228/17913	0.587523	0.623037	0.463631	10062	1
GO:0000302	response to reactive oxygen species	1/69	230/17913	0.590735	0.626032	0.46586	2353	1
GO:1904018	positive regulation of vasculature development	1/69	232/17913	0.593923	0.628997	0.468066	1958	1
GO:0031348	negative regulation of defense response	1/69	237/17913	0.601786	0.636489	0.473641	10062	1
GO:0072659	protein localization to plasma membrane	1/69	237/17913	0.601786	0.636489	0.473641	30818	1
GO:0000086	G2/M transition of mitotic cell cycle	1/69	238/17913	0.603341	0.636881	0.473933	4303	1
GO:0007281	germ cell development	1/69	238/17913	0.603341	0.636881	0.473933	9519	1
GO:0031503	protein-containing complex localization	1/69	238/17913	0.603341	0.636881	0.473933	6426	1
GO:0019318	hexose metabolic process	1/69	239/17913	0.604889	0.638099	0.474839	11091	1
GO:0038093	Fc receptor signaling pathway	1/69	241/17913	0.607968	0.64051	0.476633	2353	1
GO:1901617	organic hydroxy compound biosynthetic process	1/69	241/17913	0.607968	0.64051	0.476633	5978	1
GO:0006310	DNA recombination	1/69	244/17913	0.612543	0.644908	0.479906	5888	1
GO:0045017	glycerolipid biosynthetic process	1/69	246/17913	0.615563	0.647665	0.481958	10062	1
GO:0031668	cellular response to extracellular stimulus	1/69	251/17913	0.623013	0.655076	0.487473	2353	1
GO:0007249	I-kappaB kinase/NF-kappaB signaling	1/69	253/17913	0.625952	0.657311	0.489136	5966	1
GO:0060326	cell chemotaxis	1/69	253/17913	0.625952	0.657311	0.489136	1960	1
GO:0034976	response to endoplasmic reticulum stress	1/69	254/17913	0.627414	0.658417	0.489959	10987	1
GO:0044262	cellular carbohydrate metabolic process	1/69	256/17913	0.63032	0.661037	0.491909	11091	1
GO:0044839	cell cycle G2/M phase transition	1/69	257/17913	0.631765	0.662122	0.492716	4303	1
GO:0010769	regulation of cell morphogenesis involved in differentiation	1/69	260/17913	0.636065	0.666197	0.495748	6498	1
GO:0030100	regulation of endocytosis	1/69	262/17913	0.638905	0.668737	0.497638	10062	1
GO:0007162	negative regulation of cell adhesion	1/69	271/17913	0.651415	0.680507	0.506397	3659	1
GO:0050768	negative regulation of neurogenesis	1/69	271/17913	0.651415	0.680507	0.506397	5978	1
GO:0051403	stress-activated MAPK cascade	1/69	271/17913	0.651415	0.680507	0.506397	10987	1
GO:0043542	endothelial cell migration	1/69	275/17913	0.656837	0.685727	0.510282	1960	1
GO:0090287	regulation of cellular response to growth factor stimulus	1/69	276/17913	0.658179	0.686241	0.510664	4087	1
GO:1990778	protein localization to cell periphery	1/69	276/17913	0.658179	0.686241	0.510664	30818	1
GO:0005996	monosaccharide metabolic process	1/69	277/17913	0.659516	0.686748	0.511041	11091	1
GO:0097193	intrinsic apoptotic signaling pathway	1/69	277/17913	0.659516	0.686748	0.511041	6498	1
GO:0031098	stress-activated protein kinase signaling cascade	1/69	278/17913	0.660849	0.687692	0.511743	10987	1
GO:0016050	vesicle organization	1/69	280/17913	0.663497	0.690003	0.513464	9519	1
GO:0042063	gliogenesis	1/69	285/17913	0.670031	0.696349	0.518186	6659	1
GO:0000209	protein polyubiquitination	1/69	288/17913	0.673891	0.699459	0.5205	580	1
GO:0009895	negative regulation of catabolic process	1/69	288/17913	0.673891	0.699459	0.5205	4194	1
GO:0001818	negative regulation of cytokine production	1/69	290/17913	0.676439	0.701203	0.521798	5966	1
GO:0051961	negative regulation of nervous system development	1/69	290/17913	0.676439	0.701203	0.521798	5978	1
GO:0034470	ncRNA processing	1/69	293/17913	0.680225	0.704675	0.524381	4087	1
GO:0002460	adaptive immune response based on somatic recombination of immune receptors built from immunoglobulin superfamily domains	1/69	295/17913	0.682725	0.70681	0.525971	84174	1
GO:0030216	keratinocyte differentiation	1/69	298/17913	0.686438	0.709744	0.528154	2296	1
GO:0032984	protein-containing complex disassembly	1/69	298/17913	0.686438	0.709744	0.528154	6597	1
GO:0006909	phagocytosis	1/69	308/17913	0.698509	0.721763	0.537098	10062	1
GO:1904062	regulation of cation transmembrane transport	1/69	312/17913	0.703209	0.726154	0.540365	30818	1
GO:0010721	negative regulation of cell development	1/69	317/17913	0.708981	0.731647	0.544453	5978	1
GO:0072330	monocarboxylic acid biosynthetic process	1/69	318/17913	0.710122	0.732356	0.54498	10062	1
GO:0043161	proteasome-mediated ubiquitin-dependent protein catabolic process	1/69	328/17913	0.721294	0.743403	0.553201	9575	1
GO:0006869	lipid transport	1/69	332/17913	0.725643	0.747408	0.556181	10062	1
GO:0045862	positive regulation of proteolysis	1/69	333/17913	0.72672	0.74804	0.556651	5978	1
GO:0030198	extracellular matrix organization	1/69	334/17913	0.727793	0.748666	0.557118	2296	1
GO:0009141	nucleoside triphosphate metabolic process	1/69	337/17913	0.730986	0.751472	0.559205	9519	1
GO:0006402	mRNA catabolic process	1/69	338/17913	0.732042	0.752079	0.559657	7832	1
GO:0006066	alcohol metabolic process	1/69	339/17913	0.733094	0.752202	0.559749	5978	1
GO:0006631	fatty acid metabolic process	1/69	339/17913	0.733094	0.752202	0.559749	10062	1
GO:0031331	positive regulation of cellular catabolic process	1/69	341/17913	0.735186	0.753869	0.560989	7832	1
GO:0032102	negative regulation of response to external stimulus	1/69	343/17913	0.737261	0.755517	0.562216	10062	1
GO:0051260	protein homooligomerization	1/69	345/17913	0.739321	0.757147	0.563429	5888	1
GO:0006790	sulfur compound metabolic process	1/69	346/17913	0.740345	0.757715	0.563851	6777	1
GO:0051604	protein maturation	1/69	353/17913	0.747402	0.764453	0.568865	6659	1
GO:0010631	epithelial cell migration	1/69	354/17913	0.748394	0.764983	0.56926	1960	1
GO:0090132	epithelium migration	1/69	357/17913	0.751349	0.767517	0.571145	1960	1
GO:0009165	nucleotide biosynthetic process	1/69	360/17913	0.754269	0.770013	0.573003	9519	1
GO:0090130	tissue migration	1/69	363/17913	0.757156	0.772463	0.574825	1960	1
GO:0006605	protein targeting	1/69	364/17913	0.758111	0.772463	0.574825	8031	1
GO:0010256	endomembrane system organization	1/69	365/17913	0.759062	0.772463	0.574825	9519	1
GO:0010959	regulation of metal ion transport	1/69	365/17913	0.759062	0.772463	0.574825	30818	1
GO:1901293	nucleoside phosphate biosynthetic process	1/69	365/17913	0.759062	0.772463	0.574825	9519	1
GO:0006401	RNA catabolic process	1/69	368/17913	0.761893	0.774855	0.576606	7832	1
GO:0052548	regulation of endopeptidase activity	1/69	370/17913	0.763762	0.776267	0.577657	5978	1
GO:0010498	proteasomal protein catabolic process	1/69	382/17913	0.774678	0.786866	0.585543	9575	1
GO:0046486	glycerolipid metabolic process	1/69	385/17913	0.777328	0.789061	0.587177	10062	1
GO:0043062	extracellular structure organization	1/69	387/17913	0.779077	0.79034	0.588129	2296	1
GO:0050808	synapse organization	1/69	394/17913	0.785095	0.795945	0.5923	5978	1
GO:2001233	regulation of apoptotic signaling pathway	1/69	397/17913	0.787625	0.798008	0.593835	6498	1
GO:0052547	regulation of peptidase activity	1/69	398/17913	0.788461	0.798354	0.594093	5978	1
GO:0002429	immune response-activating cell surface receptor signaling pathway	1/69	399/17913	0.789295	0.798697	0.594348	84174	1
GO:0032386	regulation of intracellular transport	1/69	400/17913	0.790125	0.799036	0.5946	580	1
GO:0006644	phospholipid metabolic process	1/69	402/17913	0.791776	0.800204	0.595469	84174	1
GO:0043588	skin development	1/69	412/17913	0.799838	0.807847	0.601156	2296	1
GO:0046394	carboxylic acid biosynthetic process	1/69	426/17913	0.810612	0.818216	0.608873	10062	1
GO:0016053	organic acid biosynthetic process	1/69	427/17913	0.811359	0.818459	0.609053	10062	1
GO:0022604	regulation of cell morphogenesis	1/69	430/17913	0.813584	0.82019	0.610342	6498	1
GO:0002697	regulation of immune effector process	1/69	441/17913	0.821521	0.827675	0.615911	6777	1
GO:0090066	regulation of anatomical structure size	1/69	442/17913	0.822226	0.827868	0.616055	2296	1
GO:0001667	ameboidal-type cell migration	1/69	446/17913	0.825018	0.830161	0.617762	1960	1
GO:0072594	establishment of protein localization to organelle	1/69	452/17913	0.829125	0.833774	0.62045	8031	1
GO:0034765	regulation of ion transmembrane transport	1/69	453/17913	0.8298	0.833934	0.620569	30818	1
GO:0006875	cellular metal ion homeostasis	1/69	467/17913	0.838982	0.842113	0.626655	8031	1
GO:0050900	leukocyte migration	1/69	467/17913	0.838982	0.842113	0.626655	6777	1
GO:0015672	monovalent inorganic cation transport	1/69	477/17913	0.84524	0.847867	0.630937	30818	1
GO:0043312	neutrophil degranulation	1/69	485/17913	0.850073	0.852185	0.634151	3608	1
GO:0002283	neutrophil activation involved in immune response	1/69	488/17913	0.851847	0.853433	0.635079	3608	1
GO:0022411	cellular component disassembly	1/69	492/17913	0.85418	0.85524	0.636424	6597	1
GO:0002446	neutrophil mediated immunity	1/69	499/17913	0.858176	0.858176	0.638609	3608	1
GO:0042119	neutrophil activation	1/69	499/17913	0.858176	0.858176	0.638609	3608	1
