# Supplementary material for: Transcription Factor Profiling to Predict Recurrence-Free Survival in Breast Cancer: Development and Validation of a Nomogram to Optimize Clinical Management
Source: Front Genet. 2020 Apr 24;11:333. doi: 10.3389/fgene.2020.00333 (PMC7193038; doi:10.3389/fgene.2020.00333)
Supplement: Supplementary file 2 [file Table_2.XLSX]

## Sheet: Sheet1
Table S2. Significantly enriched KEGG pathways based on 69 TFs.
ID	Description	GeneRatio	BgRatio	pvalue	p.adjust	qvalue	geneID	Count
hsa04550	Signaling pathways regulating pluripotency of stem cells	5/37	140/7932	0.000441204	0.0220728	0.0207628	1749/5013/5978/6498/4087	5
hsa05166	Human T-cell leukemia virus 1 infection	6/37	219/7932	0.000469634	0.0220728	0.0207628	1958/2005/2353/4087/6777/9519	6
hsa05203	Viral carcinogenesis	5/37	201/7932	0.00224003	0.0701875	0.0660218	1960/5933/5966/6777/9519	5
hsa04917	Prolactin signaling pathway	3/37	70/7932	0.00412604	0.0969619	0.0912072	2353/3659/6777	3
hsa04933	AGE-RAGE signaling pathway in diabetic complications	3/37	100/7932	0.0110763	0.207966	0.195623	1958/4087/6777	3
hsa04659	Th17 cell differentiation	3/37	107/7932	0.0132967	0.207966	0.195623	2353/4087/6777	3
hsa03440	Homologous recombination	2/37	41/7932	0.0154868	0.207966	0.195623	580/5888	2
hsa05161	Hepatitis B	3/37	162/7932	0.0391475	0.443817	0.417476	1960/2353/6777	3
hsa05133	Pertussis	2/37	76/7932	0.0486314	0.443817	0.417476	2353/3659	2
hsa05212	Pancreatic cancer	2/37	76/7932	0.0486314	0.443817	0.417476	5888/4087	2
hsa05202	Transcriptional misregulation in cancer	3/37	186/7932	0.0550741	0.443817	0.417476	2005/5077/5966	3
hsa05210	Colorectal cancer	2/37	86/7932	0.0605971	0.443817	0.417476	2353/4087	2
hsa04658	Th1 and Th2 cell differentiation	2/37	92/7932	0.0682147	0.443817	0.417476	2353/6777	2
hsa04350	TGF-beta signaling pathway	2/37	94/7932	0.0708219	0.443817	0.417476	5933/4087	2
hsa04657	IL-17 signaling pathway	2/37	94/7932	0.0708219	0.443817	0.417476	2353/6426	2
hsa05142	Chagas disease (American trypanosomiasis)	2/37	102/7932	0.0815691	0.453772	0.426841	2353/4087	2
hsa04625	C-type lectin receptor signaling pathway	2/37	104/7932	0.0843317	0.453772	0.426841	1960/3659	2
hsa04928	Parathyroid hormone synthesis, secretion and action	2/37	106/7932	0.087123	0.453772	0.426841	1958/2353	2
hsa04668	TNF signaling pathway	2/37	112/7932	0.0956622	0.453772	0.426841	2353/3659	2
hsa04935	Growth hormone synthesis, secretion and action	2/37	119/7932	0.105918	0.453772	0.426841	2353/6777	2
hsa04110	Cell cycle	2/37	124/7932	0.113421	0.453772	0.426841	5933/4087	2
hsa04950	Maturity onset diabetes of the young	1/37	26/7932	0.114637	0.453772	0.426841	2494	1
hsa04926	Relaxin signaling pathway	2/37	129/7932	0.121061	0.453772	0.426841	2353/4087	2
hsa04728	Dopaminergic synapse	2/37	131/7932	0.124153	0.453772	0.426841	9575/2353	2
hsa04371	Apelin signaling pathway	2/37	137/7932	0.133544	0.453772	0.426841	1958/4087	2
hsa05162	Measles	2/37	138/7932	0.135125	0.453772	0.426841	2353/6777	2
hsa03020	RNA polymerase	1/37	31/7932	0.135166	0.453772	0.426841	25885	1
hsa04710	Circadian rhythm	1/37	31/7932	0.135166	0.453772	0.426841	9575	1
hsa05020	Prion diseases	1/37	35/7932	0.151256	0.482722	0.454072	1958	1
hsa05216	Thyroid cancer	1/37	37/7932	0.159191	0.482722	0.454072	8031	1
hsa04218	Cellular senescence	2/37	160/7932	0.170899	0.482722	0.454072	5933/4087	2
hsa04216	Ferroptosis	1/37	40/7932	0.170958	0.482722	0.454072	8031	1
hsa04630	JAK-STAT signaling pathway	2/37	162/7932	0.174232	0.482722	0.454072	9063/6777	2
hsa05206	MicroRNAs in cancer	3/37	310/7932	0.174601	0.482722	0.454072	1788/4194/6659	3
hsa05225	Hepatocellular carcinoma	2/37	168/7932	0.184295	0.490343	0.461241	4087/6597	2
hsa03022	Basal transcription factors	1/37	45/7932	0.190216	0.490343	0.461241	9519	1
hsa03420	Nucleotide excision repair	1/37	47/7932	0.197796	0.490343	0.461241	7508	1
hsa05165	Human papillomavirus infection	3/37	330/7932	0.198224	0.490343	0.461241	3659/5933/9519	3
hsa00270	Cysteine and methionine metabolism	1/37	49/7932	0.205308	0.491239	0.462083	1788	1
hsa04340	Hedgehog signaling pathway	1/37	50/7932	0.209038	0.491239	0.462083	2735	1
hsa03460	Fanconi anemia pathway	1/37	54/7932	0.223788	0.508133	0.477975	5888	1
hsa05016	Huntington disease	2/37	193/7932	0.227038	0.508133	0.477975	5978/9519	2
hsa05217	Basal cell carcinoma	1/37	63/7932	0.256005	0.535537	0.503752	2735	1
hsa05321	Inflammatory bowel disease (IBD)	1/37	65/7932	0.262985	0.535537	0.503752	4087	1
hsa05223	Non-small cell lung cancer	1/37	66/7932	0.266451	0.535537	0.503752	6777	1
hsa04024	cAMP signaling pathway	2/37	216/7932	0.267022	0.535537	0.503752	2353/2735	2
hsa05221	Acute myeloid leukemia	1/37	67/7932	0.269902	0.535537	0.503752	6777	1
hsa05031	Amphetamine addiction	1/37	69/7932	0.276756	0.535537	0.503752	2353	1
hsa04115	p53 signaling pathway	1/37	72/7932	0.286919	0.535537	0.503752	4194	1
hsa04014	Ras signaling pathway	2/37	232/7932	0.294919	0.535537	0.503752	4303/5966	2
hsa03320	PPAR signaling pathway	1/37	76/7932	0.300254	0.535537	0.503752	10062	1
hsa05220	Chronic myeloid leukemia	1/37	76/7932	0.300254	0.535537	0.503752	6777	1
hsa05140	Leishmaniasis	1/37	77/7932	0.303549	0.535537	0.503752	2353	1
hsa03018	RNA degradation	1/37	79/7932	0.310095	0.535537	0.503752	7832	1
hsa05132	Salmonella infection	1/37	80/7932	0.313346	0.535537	0.503752	2353	1
hsa04662	B cell receptor signaling pathway	1/37	82/7932	0.319802	0.536811	0.504951	2353	1
hsa04012	ErbB signaling pathway	1/37	85/7932	0.329376	0.543182	0.510944	6777	1
hsa05235	PD-L1 expression and PD-1 checkpoint pathway in cancer	1/37	89/7932	0.341938	0.551124	0.518415	2353	1
hsa04912	GnRH signaling pathway	1/37	93/7932	0.354271	0.551124	0.518415	1958	1
hsa05323	Rheumatoid arthritis	1/37	93/7932	0.354271	0.551124	0.518415	2353	1
hsa04713	Circadian entrainment	1/37	97/7932	0.366378	0.551124	0.518415	2353	1
hsa01522	Endocrine resistance	1/37	98/7932	0.36937	0.551124	0.518415	2353	1
hsa05231	Choline metabolism in cancer	1/37	98/7932	0.36937	0.551124	0.518415	2353	1
hsa04620	Toll-like receptor signaling pathway	1/37	104/7932	0.387037	0.55834	0.525202	2353	1
hsa04660	T cell receptor signaling pathway	1/37	104/7932	0.387037	0.55834	0.525202	2353	1
hsa04931	Insulin resistance	1/37	108/7932	0.398546	0.55834	0.525202	10062	1
hsa04010	MAPK signaling pathway	2/37	295/7932	0.402626	0.55834	0.525202	2005/2353	2
hsa05168	Herpes simplex virus 1 infection	3/37	491/7932	0.403966	0.55834	0.525202	5451/6426/84911	3
hsa04725	Cholinergic synapse	1/37	112/7932	0.409845	0.55834	0.525202	2353	1
hsa05135	Yersinia infection	1/37	120/7932	0.431827	0.579882	0.545466	2353	1
hsa04380	Osteoclast differentiation	1/37	128/7932	0.453011	0.580769	0.5463	2353	1
hsa04068	FoxO signaling pathway	1/37	131/7932	0.460755	0.580769	0.5463	4303	1
hsa03040	Spliceosome	1/37	135/7932	0.470915	0.580769	0.5463	6426	1
hsa04120	Ubiquitin mediated proteolysis	1/37	136/7932	0.473426	0.580769	0.5463	9063	1
hsa04210	Apoptosis	1/37	136/7932	0.473426	0.580769	0.5463	2353	1
hsa04915	Estrogen signaling pathway	1/37	138/7932	0.478413	0.580769	0.5463	2353	1
hsa05418	Fluid shear stress and atherosclerosis	1/37	139/7932	0.480889	0.580769	0.5463	2353	1
hsa05224	Breast cancer	1/37	147/7932	0.50029	0.580769	0.5463	2353	1
hsa04932	Non-alcoholic fatty liver disease (NAFLD)	1/37	149/7932	0.505029	0.580769	0.5463	10062	1
hsa05226	Gastric cancer	1/37	149/7932	0.505029	0.580769	0.5463	4087	1
hsa04921	Oxytocin signaling pathway	1/37	153/7932	0.514376	0.580769	0.5463	2353	1
hsa04390	Hippo signaling pathway	1/37	154/7932	0.516686	0.580769	0.5463	4087	1
hsa04934	Cushing syndrome	1/37	155/7932	0.518985	0.580769	0.5463	11091	1
hsa05160	Hepatitis C	1/37	155/7932	0.518985	0.580769	0.5463	10062	1
hsa04217	Necroptosis	1/37	162/7932	0.534784	0.591408	0.556307	6777	1
hsa05010	Alzheimer disease	1/37	171/7932	0.554356	0.605924	0.569962	322	1
hsa05152	Tuberculosis	1/37	180/7932	0.573126	0.619239	0.582487	1054	1
hsa05167	Kaposi sarcoma-associated herpesvirus infection	1/37	186/7932	0.58521	0.624335	0.587281	2353	1
hsa04062	Chemokine signaling pathway	1/37	189/7932	0.591126	0.624335	0.587281	6777	1
hsa05130	Pathogenic Escherichia coli infection	1/37	201/7932	0.613981	0.639921	0.601941	2353	1
hsa05205	Proteoglycans in cancer	1/37	204/7932	0.619498	0.639921	0.601941	4087	1
hsa05170	Human immunodeficiency virus 1 infection	1/37	212/7932	0.633836	0.647615	0.609179	2353	1
hsa04714	Thermogenesis	1/37	231/7932	0.665816	0.672975	0.633033	6597	1
hsa04144	Endocytosis	1/37	249/7932	0.693595	0.693595	0.65243	4087	1
